# Supplementary material for: Epidemiologic features, clinical characteristics, and predictors of mortality in patients with candidemia in Alameda County, California; a 2017–2020 retrospective analysis
Source: BMC Infect Dis. 2022 Nov 12;22:843. doi: 10.1186/s12879-022-07848-8 (PMC9652840; doi:10.1186/s12879-022-07848-8)
Supplement: Supplementary file 1 — Additional file 1. Candidemia dataset csv. [file 12879_2022_7848_MOESM1_ESM.csv]

	patientid	year	reportdt	prevcandidemia	initcxdt	calcageyyyy	sex___m	sex___f	sex___t	race___white	race___black	race___asian	race___nativehawaiian	race___amerindian	race___unk	ethnicity	cxsource___cvc	cxsource___periph	cxsource___unspecbld	cxsource___oth	cxsource___unk	addlorgs	addlorgs_specify1	addlorgs_specify1_oth	addlorgs_specify2	addlorgs_specify2_oth	addlorgs_specify3	addlorgs_specify3_oth	subqposcx	ignore_calc_dnegcx	hosp	admdt	preadmloc	outcome	hosp90dbeforecx	underlycond___none	underlycond___kidn	underlycond___liver	underlycond___cpd	underlycond___dm	underlycond___pregnant	underlycond___obesity	tpn	sysantibact	curaf	cvc	pancreatitis	neutropenia	idu_ed_hosp
1	CA170001	2017	2/14/2017	0	2/8/2017	61	0	1	0	1	0	0	0	0	0	non-hispanic	0	1	0	0	0	0					NA	NA	1	NA	1	12/21/2016	other	1	1	0	0	1	0	0	0	0	0	1	1	0	0	NA	NA
2	CA170003	2017	2/15/2017	0	1/22/2017	36	0	1	0	0	0	0	0	0	1	non-hispanic	0	0	1	0	0	0					NA	NA	0	2	1	1/13/2017	homeless	1	1	0	0	0	0	0	0	0	0	1	1	1	0	0	NA
3	CA170004	2017	2/15/2017	0	1/1/2017	24	1	0	0	0	0	0	0	0	1	hispanic	0	0	1	0	0	0					NA	NA	0	NA	1	11/26/2016	private res	0	0	1	0	0	0	0	0	0	0	1	1	1	0	NA	NA
4	CA170006	2017	2/22/2017	0	2/14/2017	51	1	0	0	1	0	0	0	0	0	non-hispanic	1	0	0	0	0	0					NA	NA	1	8	1	1/16/2017	private res	0	1	0	0	1	0	0	0	0	NA	0	1	1	0	0	NA
5	CA170007	2017	3/28/2017	0	3/20/2017	64	1	0	0	0	0	0	0	0	1	non-hispanic	0	1	0	0	0	0					NA	NA	0	9	1	3/20/2017	private res	0	9	0	0	0	0	0	0	0	0	1	1	0	0	0	NA
6	CA170008	2017	3/28/2017	0	3/19/2017	82	1	0	0	0	0	1	0	0	0	non-hispanic	0	1	0	0	0	0					NA	NA	0	NA	1	3/20/2017	LTCF	1	1	0	0	0	0	1	0	0	0	1	0	0	0	NA	NA
7	CA170009	2017	3/28/2017	0	3/26/2017	65	1	0	0	0	0	0	1	0	0	non-hispanic	0	1	0	0	0	1	MRSA				NA	NA	1	NA	1	1/23/2017	LTCF	1	1	0	1	0	0	1	0	0	0	1	1	1	0	0	NA
8	CA170010	2017	3/27/2017	0	1/22/2017	0	0	1	0	0	0	0	0	0	1	hispanic	1	0	0	0	0	0					NA	NA	0	1	1	1/19/2017	hosp inpat	0	1	1	0	0	0	0	0	0	1	1	1	1	0	0	NA
9	CA170011	2017	3/19/2017	0	2/27/2017	28	0	1	0	0	0	1	0	0	0	NA	0	1	0	0	0	0					NA	NA	0	5	1	2/27/2017	private res	0	0	0	1	0	0	1	0	0	0	1	1	0	0	NA	NA
10	CA170012	2017	4/15/2017	0	2/24/2017	40	0	1	0	0	0	0	0	0	1	hispanic	0	0	1	0	0	0					NA	NA	0	NA	1	2/24/2017	private res	0	1	1	0	0	0	0	0	0	0	0	0	0	0	0	NA
11	CA170013	2017	4/15/2017	0	3/4/2017	46	1	0	0	0	1	0	0	0	0	non-hispanic	0	0	1	0	0	0					NA	NA	1	NA	1	3/5/2017	hosp inpat	1	0	0	0	0	0	1	0	0	0	1	1	0	0	0	NA
12	CA170014	2017	4/28/2017	0	1/9/2017	90	0	1	0	0	0	0	0	0	1	hispanic	0	0	1	0	0	0					NA	NA	0	NA	1	1/9/2017	LTCF	1	1	0	0	0	0	0	0	0	0	1	1	1	0	0	NA
13	CA170015	2017	5/19/2017	0	1/25/2017	57	1	0	0	0	0	1	0	0	0	non-hispanic	0	0	1	0	0	0					NA	NA	1	4	1	1/18/2017	private res	1	1	0	1	0	0	1	0	0	0	1	1	0	0	0	NA
14	CA170016	2017	5/15/2017	0	3/25/2017	81	0	1	0	0	0	1	0	0	0	non-hispanic	0	0	1	0	0	0					NA	NA	0	7	1	3/25/2017	private res	1	1	0	0	0	0	1	0	0	0	1	1	0	0	0	NA
15	CA170017	2017	5/15/2017	0	4/1/2017	54	1	0	0	0	1	0	0	0	0	non-hispanic	0	0	1	0	0	0					NA	NA	0	4	1	3/21/2017	private res	0	0	0	0	0	0	0	0	0	0	1	1	1	0	0	NA
16	CA170018	2017	5/15/2017	0	3/13/2017	34	0	1	0	0	0	0	0	0	1	hispanic	0	0	1	0	0	0					NA	NA	0	NA	1	2/13/2017	private res	0	1	1	0	0	0	0	0	0	1	1	1	0	0	0	NA
17	CA170019	2017	5/15/2017	0	4/13/2017	56	0	1	0	1	0	0	0	0	0	non-hispanic	0	0	1	0	0	0					NA	NA	0	NA	1	4/13/2017	private res	0	1	0	0	0	0	0	0	0	0	1	1	0	0	1	NA
18	CA170021	2017	7/15/2017	0	5/3/2017	68	1	0	0	0	0	0	0	0	1	non-hispanic	0	0	1	0	0	0					NA	NA	1	4	1	4/15/2017	hosp inpat	1	0	0	1	0	1	1	0	0	0	1	1	1	0	NA	NA
19	CA170022	2017	7/15/2017	0	1/2/2017	78	0	1	0	0	1	0	0	0	0	non-hispanic	0	0	1	0	0	0					NA	NA	0	3	1	12/30/2016	LTCF	1	0	0	0	0	0	0	0	0	NA	1	1	1	0	0	NA
20	CA170023	2017	7/15/2017	0	1/16/2017	72	0	1	0	1	0	0	0	0	0	non-hispanic	0	0	1	0	0	0					NA	NA	0	NA	1	1/8/2017	private res	1	0	0	0	1	1	0	0	0	0	1	0	1	0	0	NA
21	CA170024	2017	7/15/2017	0	7/9/2017	54	0	1	0	0	1	0	0	0	0	non-hispanic	1	0	0	0	0	0					NA	NA	0	NA	1	6/26/2017	private res	0	1	0	1	0	1	1	0	0	NA	1	0	1	0	0	NA
22	CA170025	2017	7/15/2017	0	1/11/2017	54	1	0	0	1	0	0	0	0	0	non-hispanic	0	0	1	0	0	0					NA	NA	0	3	1	1/8/2017	private res	0	0	0	0	0	0	0	0	0	NA	1	1	1	0	0	NA
23	CA170026	2017	7/15/2017	0	3/29/2017	57	1	0	0	0	1	0	0	0	0	non-hispanic	0	0	1	0	0	1	EC				NA	NA	1	5	1	3/29/2017	private res	0	0	0	0	0	1	1	0	1	0	1	1	1	0	NA	NA
24	CA170027	2017	7/15/2017	0	1/24/2017	92	0	1	0	1	0	0	0	0	0	non-hispanic	0	0	1	0	0	1	ENTFS1				NA	NA	0	4	1	1/14/2017	private res	1	0	0	0	0	0	1	0	0	1	1	1	0	0	0	NA
25	CA170029	2017	7/15/2017	0	3/29/2017	62	0	1	0	0	0	0	0	0	1	NA	0	0	1	0	0	0					NA	NA	1	7	1	3/14/2017	private res	0	1	0	0	0	0	0	0	0	1	1	1	1	0	0	NA
26	CA170030	2017	7/15/2017	0	6/5/2017	45	1	0	0	0	1	0	0	0	0	non-hispanic	0	0	1	0	0	0					NA	NA	1	NA	1	6/5/2017	LTCF	0	1	0	0	0	0	1	0	1	0	1	1	1	0	0	NA
27	CA170031	2017	7/15/2017	0	5/28/2017	60	0	1	0	1	0	0	0	0	0	hispanic	1	0	0	0	0	0					NA	NA	0	1	1	4/26/2017	hosp inpat	0	1	0	1	0	0	1	0	0	0	0	1	1	0	0	NA
28	CA170034	2017	7/1/2017	0	6/2/2017	31	0	1	0	0	0	1	0	0	0	non-hispanic	0	0	1	0	0	0					NA	NA	0	NA	1	6/2/2017	hosp inpat	0	1	0	0	0	0	0	0	0	0	NA	0	1	0	0	NA
29	CA170035	2017	7/13/2017	0	7/4/2017	57	1	0	0	1	0	0	0	0	0	NA	0	1	0	0	0	0					NA	NA	1	2	1	7/4/2017	private res	0	9	0	0	0	0	1	0	0	1	1	1	1	0	0	NA
30	CA170036	2017	7/15/2017	0	6/20/2017	38	1	0	0	0	1	0	0	0	0	non-hispanic	1	0	0	0	0	1	9	acetinobacter lwoffii	9	Delftia lacustris/acidovorans	NA	NA	1	NA	1	5/6/2017	homeless	0	0	0	0	1	0	0	0	0	0	1	1	1	0	NA	NA
31	CA170038	2017	8/21/2017	0	8/11/2017	68	1	0	0	0	0	0	0	0	1	hispanic	0	1	0	0	0	0					NA	NA	0	NA	1	8/9/2017	LTCF	1	9	0	0	0	0	0	0	0	0	1	1	1	0	0	NA
32	CA170039	2017	7/17/2017	0	6/3/2017	61	1	0	0	0	0	0	1	0	0	non-hispanic	0	0	1	0	0	0					NA	NA	1	3	1	6/2/2017	private res	0	0	0	1	0	0	0	0	1	0	1	1	1	0	0	NA
33	CA170040	2017	8/6/2017	0	7/27/2017	57	1	0	0	1	0	0	0	0	0	non-hispanic	1	0	0	0	0	0					NA	NA	1	NA	1	8/1/2017	LTCF	1	1	0	0	0	0	1	0	1	NA	NA	1	1	1	0	NA
34	CA170041	2017	8/13/2017	0	8/3/2017	68	0	1	0	1	0	0	0	0	0	non-hispanic	0	0	1	0	0	0					NA	NA	0	NA	1	8/2/2017	private res	0	1	0	0	0	0	1	0	1	0	1	1	0	0	0	NA
35	CA170042	2017	8/8/2017	0	6/18/2017	56	1	0	0	0	1	0	0	0	0	hispanic	1	0	0	0	0	0					NA	NA	0	9	1	6/16/2017	LTCF	0	1	0	0	0	0	1	0	0	0	1	1	1	0	0	NA
36	CA170043	2017	8/8/2017	0	6/22/2017	99	1	0	0	0	0	1	0	0	0	non-hispanic	1	0	0	0	0	0					NA	NA	1	15	1	6/3/2017	private res	0	0	0	0	0	0	1	0	0	0	1	1	0	0	0	NA
37	CA170044	2017	8/22/2017	0	2/1/2017	93	0	1	0	0	0	0	0	0	1	NA	0	0	1	0	0	0					NA	NA	0	3	1	1/17/2017	private res	1	0	0	0	0	0	1	0	0	NA	1	1	1	0	0	NA
38	CA170045	2017	8/22/2017	0	2/15/2017	84	1	0	0	0	0	0	0	0	1	NA	0	0	1	0	0	0					NA	NA	0	21	0		NA	0	1	0	1	0	1	0	0	0	0	1	0	0	0	0	NA
39	CA170046	2017	8/22/2017	0	2/8/2017	56	1	0	0	0	0	0	0	0	1	NA	0	0	1	0	0	0					NA	NA	1	NA	1	2/8/2017	private res	1	1	0	1	0	0	0	0	0	1	1	1	1	0	0	NA
40	CA170047	2017	8/22/2017	0	3/15/2017	64	1	0	0	0	1	0	0	0	0	NA	0	0	1	0	0	0					NA	NA	0	NA	1	3/3/2017	private res	1	0	0	0	0	1	0	0	0	NA	1	1	1	0	0	NA
41	CA170048	2017	8/22/2017	0	5/1/2017	70	0	1	0	0	0	0	0	0	1	NA	0	0	1	0	0	0					NA	NA	0	2	1	4/9/2017	private res	1	1	0	0	0	1	0	0	1	0	1	1	1	0	0	NA
42	CA170049	2017	8/22/2017	0	6/24/2017	77	1	0	0	0	0	0	0	0	1	NA	0	0	1	0	0	1	KO				NA	NA	0	4	1	6/14/2017	private res	0	0	0	0	0	0	0	0	0	0	1	1	0	0	0	NA
43	CA170050	2017	8/22/2017	0	7/10/2017	50	0	1	0	0	0	0	0	0	1	hispanic	0	0	1	0	0	0					NA	NA	0	3	1	7/9/2017	private res	1	0	0	0	0	0	0	0	0	0	1	1	1	0	NA	NA
44	CA170051	2017	8/28/2017	0	8/21/2017	61	0	1	0	0	0	0	0	0	1	hispanic	0	0	1	0	0	0					NA	NA	0	2	1	8/1/2017	private res	0	0	0	0	0	0	1	0	1	0	1	1	1	0	0	NA
45	CA170052	2017	9/5/2017	0	8/24/2017	49	1	0	0	0	0	0	0	0	1	hispanic	0	1	0	0	0	0					NA	NA	0	5	1	8/19/2017	private res	0	1	0	1	0	0	0	0	0	0	1	1	1	0	0	NA
46	CA170053	2017	9/5/2017	0	8/21/2017	61	0	1	0	0	0	0	0	0	1	hispanic	0	0	1	0	0	0					NA	NA	0	NA	1	8/21/2017	private res	0	1	0	0	0	0	0	0	0	0	1	0	1	0	0	NA
47	CA170054	2017	9/11/2017	0	9/1/2017	80	0	1	0	0	1	0	0	0	0	NA	0	0	1	0	0	1	ENTFM1				NA	NA	1	6	1	9/1/2017	LTCF	0	1	0	1	0	0	0	0	0	0	0	1	0	0	0	NA
48	CA170055	2017	9/18/2017	0	9/10/2017	77	0	1	0	0	0	0	0	0	1	NA	1	0	0	0	0	0					NA	NA	0	3	1	8/27/2017	LTACH	1	1	0	1	0	1	0	0	0	0	1	1	1	0	0	NA
49	CA170056	2017	9/10/2017	0	9/1/2017	74	0	1	0	1	0	0	0	0	0	non-hispanic	0	0	1	0	0	1	KP2				NA	NA	0	NA	1	9/2/2017	private res	0	1	0	0	0	1	0	0	0	NA	0	0	0	1	NA	NA
50	CA170057	2017	9/24/2017	0	9/14/2017	69	1	0	0	1	0	0	0	0	0	non-hispanic	0	0	1	0	0	0					NA	NA	1	4	1	9/16/2017	private res	0	0	1	0	0	0	0	0	0	1	0	1	1	0	NA	NA
51	CA170058	2017	9/24/2017	0	9/11/2017	42	1	0	0	0	1	0	0	0	0	non-hispanic	0	0	1	0	0	0					NA	NA	1	9	1	8/23/2017	private res	0	1	0	0	0	0	0	0	0	1	1	1	1	0	0	NA
52	CA170060	2017	10/2/2017	0	9/15/2017	55	1	0	0	1	0	0	0	0	0	non-hispanic	0	0	1	0	0	0					NA	NA	1	21	0		NA	0	1	0	0	0	0	0	0	0	0	NA	0	1	0	NA	NA
53	CA170061	2017	10/1/2017	0	9/24/2017	70	0	1	0	0	0	0	0	0	1	NA	0	0	1	0	0	1	9	Parvimonas spp.			NA	NA	0	3	1	9/24/2017	private res	0	1	0	1	1	0	0	0	0	0	0	1	1	0	NA	NA
54	CA170062	2017	10/1/2017	0	9/24/2017	64	1	0	0	0	0	1	0	0	0	non-hispanic	1	0	0	0	0	0					NA	NA	0	3	1	9/6/2017	private res	0	1	0	1	0	0	1	0	0	1	1	1	1	0	0	NA
55	CA170063	2017	8/15/2017	0	6/7/2017	42	1	0	0	1	0	0	0	0	0	non-hispanic	0	0	1	0	0	0					NA	NA	1	10	1	4/17/2017	private res	0	0	0	1	0	1	0	0	0	1	1	1	1	0	NA	NA
56	CA170064	2017	10/1/2017	0	9/26/2017	73	0	1	0	0	0	1	0	0	0	NA	0	0	1	0	0	0					NA	NA	0	3	1	9/23/2017	private res	1	1	0	0	0	0	0	0	0	0	1	1	1	0	1	NA
57	CA170065	2017	10/10/2017	0	9/29/2017	34	1	0	0	0	0	0	0	0	1	hispanic	0	0	1	0	0	0					NA	NA	0	4	1	9/27/2017	private res	0	1	0	0	0	0	0	0	0	0	1	1	0	0	0	NA
58	CA170066	2017	10/8/2017	0	10/2/2017	80	1	0	0	1	0	0	0	0	0	non-hispanic	0	0	1	0	0	0					NA	NA	1	8	1	9/22/2017	private res	0	1	0	0	0	0	0	0	0	1	1	1	1	0	1	NA
59	CA170068	2017	10/27/2017	0	10/14/2017	92	0	1	0	1	0	0	0	0	0	hispanic	0	0	1	0	0	0					NA	NA	0	3	1	9/29/2017	private res	0	0	0	0	0	0	0	0	0	1	1	1	1	0	0	NA
60	CA170069	2017	11/26/2017	0	11/17/2017	42	0	1	0	0	0	0	0	0	1	non-hispanic	0	0	1	0	0	0					NA	NA	0	3	0		NA	0	0	0	0	0	0	0	0	0	0	0	0	0	0	NA	NA
61	CA170070	2017	11/26/2017	0	11/14/2017	84	1	0	0	1	0	0	0	0	0	non-hispanic	0	0	1	0	0	0					NA	NA	0	4	1	11/4/2017	LTCF	0	1	0	0	0	1	1	0	0	0	1	1	1	0	0	NA
62	CA170071	2017	11/19/2017	0	11/10/2017	50	1	0	0	0	1	0	0	0	0	non-hispanic	0	0	1	0	0	0					NA	NA	0	NA	1	11/10/2017	private res	0	1	0	0	0	0	0	0	0	0	1	0	0	0	0	NA
63	CA170072	2017	11/12/2017	0	11/3/2017	67	1	0	0	0	1	0	0	0	0	non-hispanic	0	0	1	0	0	0					NA	NA	0	NA	1	10/27/2017	hosp inpat	1	0	0	0	1	0	0	0	0	1	1	0	1	0	0	NA
64	CA170073	2017	11/6/2017	0	10/8/2017	73	0	1	0	0	1	0	0	0	0	NA	0	0	1	0	0	0					NA	NA	1	NA	1	10/5/2017	LTCF	1	1	0	1	0	0	1	0	0	0	1	1	1	0	0	NA
65	CA170074	2017	11/20/2017	0	11/16/2017	69	1	0	0	0	0	1	0	0	0	NA	0	0	1	0	0	0					NA	NA	0	2	1	11/16/2017	private res	1	0	0	1	0	0	1	0	0	0	1	1	0	0	0	NA
66	CA170075	2017	10/13/2017	0	2/16/2017	73	1	0	0	1	0	0	0	0	0	NA	0	0	1	0	0	0					NA	NA	0	NA	1	2/2/2017	private res	1	0	0	0	0	0	0	0	1	0	1	0	1	0	1	NA
67	CA170076	2017	11/28/2017	0	11/19/2017	92	0	1	0	0	0	0	0	0	1	hispanic	0	1	0	0	0	0					NA	NA	0	7	1	11/10/2017	private res	1	1	0	1	0	1	1	0	0	0	1	1	0	0	0	NA
68	CA170077	2017	11/15/2017	0	11/9/2017	100	0	1	0	0	1	0	0	0	0	non-hispanic	0	1	0	0	0	1	STAHA		SE		NA	NA	0	1	1	11/9/2017	LTCF	0	1	0	1	0	0	0	0	1	1	1	1	1	0	NA	NA
69	CA170078	2017	11/17/2017	0	11/11/2017	31	1	0	0	1	0	0	0	0	0	non-hispanic	1	0	0	0	0	1	MRSA				NA	NA	0	5	1	11/3/2017	private res	0	0	0	0	0	0	0	0	0	0	1	1	1	0	0	NA
70	CA170079	2017	11/28/2017	0	10/14/2017	34	0	1	0	0	1	0	0	0	0	NA	0	0	1	0	0	0					NA	NA	1	9	1	9/21/2017	private res	0	9	0	0	0	0	0	0	0	0	1	1	1	0	0	NA
71	CA170080	2017	12/5/2017	0	12/1/2017	71	0	1	0	1	0	0	0	0	0	NA	0	0	1	0	0	0					NA	NA	0	2	1	11/29/2017	private res	0	0	0	0	0	0	0	0	0	0	1	1	1	0	1	NA
72	CA170081	2017	12/15/2017	0	12/1/2017	48	1	0	0	0	0	0	0	0	1	hispanic	0	1	0	0	0	0					NA	NA	0	5	1	11/3/2017	private res	0	1	0	0	0	0	1	0	0	0	1	1	1	1	0	NA
73	CA170082	2017	12/15/2017	0	11/21/2017	59	1	0	0	0	1	0	0	0	0	non-hispanic	0	0	1	0	0	0					NA	NA	0	NA	1	11/21/2017	LTCF	0	1	0	0	0	0	0	0	0	0	1	0	0	0	0	NA
74	CA170084	2017	12/10/2017	0	12/2/2017	63	0	1	0	0	0	1	0	0	0	non-hispanic	1	0	0	0	0	0					NA	NA	1	4	1	11/16/2017	private res	0	0	0	0	0	0	1	0	0	1	1	1	1	0	0	NA
75	CA170085	2017	12/19/2017	0	12/4/2017	84	1	0	0	1	0	0	0	0	0	non-hispanic	0	0	1	0	0	0					NA	NA	0	4	1	11/10/2017	private res	0	0	0	0	0	0	0	0	0	1	1	1	1	0	0	NA
76	CA170086	2017	1/8/2018	0	12/31/2017	65	1	0	0	0	0	1	0	0	0	non-hispanic	0	0	1	0	0	0					NA	NA	0	NA	1	12/22/2017	private res	1	0	0	0	0	1	1	0	0	0	1	0	1	0	1	NA
77	CA170087	2017	1/10/2018	0	12/29/2017	96	1	0	0	0	1	0	0	0	0	non-hispanic	0	0	1	0	0	0					NA	NA	0	3	1	12/27/2017	private res	1	0	0	1	0	1	0	0	0	0	1	1	1	0	0	NA
78	CA170088	2017	1/10/2018	0	12/29/2017	89	1	0	0	0	0	1	0	0	0	non-hispanic	0	0	1	0	0	1	CNS				NA	NA	0	NA	1	12/28/2017	private res	1	0	0	1	0	1	1	0	0	0	0	0	1	0	0	NA
79	CA170089	2017	1/21/2018	0	12/29/2017	35	1	0	0	0	1	0	0	0	0	non-hispanic	0	0	1	0	0	0					NA	NA	1	12	1	12/29/2017	private res	0	1	0	1	1	0	0	0	0	0	1	1	0	1	0	NA
80	CA170090	2017	1/22/2018	0	12/9/2017	61	1	0	0	0	1	0	0	0	0	non-hispanic	0	0	1	0	0	0					NA	NA	0	2	1	12/9/2017	LTCF	0	1	0	1	0	0	1	0	0	0	1	1	0	0	NA	NA
81	CA170091	2017	1/22/2018	0	12/5/2017	70	1	0	0	0	1	0	0	0	0	non-hispanic	0	0	1	0	0	0					NA	NA	0	3	1	12/2/2017	NA	0	0	0	1	0	0	0	0	0	0	1	1	1	0	0	NA
82	CA170092	2017	1/18/2018	0	12/30/2017	73	0	1	0	0	0	1	0	0	0	NA	1	0	0	0	0	0					NA	NA	0	NA	1	11/24/2017	private res	1	1	0	0	0	0	0	0	0	0	1	0	1	0	NA	NA
83	CA170093	2017	1/31/2018	0	2/17/2017	58	1	0	0	0	0	0	0	0	1	hispanic	1	0	0	0	0	0					NA	NA	1	4	1	1/30/2017	private res	1	1	0	0	1	0	0	0	1	0	1	1	1	0	0	NA
84	CA180001	2018	1/10/2018	0	1/5/2018	71	1	0	0	0	0	0	0	0	1	non-hispanic	0	1	0	0	0	0						NA	0	NA	1	11/25/2017	private res	1	0	0	0	0	0	1	0	0	0	1	0	1	0	1	NA
85	CA180002	2018	1/10/2018	0	1/3/2018	8	0	1	0	0	0	1	0	0	0	NA	1	0	0	0	0	0						NA	1	NA	1	12/14/2017	private res	1	1	0	0	0	1	0	0	0	0	1	1	1	0	NA	NA
86	CA180003	2018	1/16/2018	0	1/6/2018	72	0	1	0	0	1	0	0	0	0	non-hispanic	0	0	1	0	0	0						NA	0	NA	1	12/24/2017	private res	1	0	0	0	0	0	1	0	0	0	1	0	1	0	0	NA
87	CA180004	2018	1/22/2018	0	1/14/2018	60	1	0	0	0	1	0	0	0	0	non-hispanic	0	0	1	0	0	1	EC					NA	1	NA	1	1/5/2018	private res	1	0	1	0	0	0	0	0	0	0	1	0	0	1	0	NA
88	CA180005	2018	1/29/2018	0	1/18/2018	79	1	0	0	0	0	0	0	0	1	hispanic	0	0	1	0	0	0						NA	0	NA	1	11/29/2017	private res	1	1	0	1	0	0	1	0	0	0	1	0	1	0	0	NA
89	CA180006	2018	3/1/2018	0	1/17/2018	49	1	0	0	0	0	0	0	0	1	non-hispanic	0	0	1	0	0	0						NA	0	8	1	12/9/2017	private res	1	0	0	1	0	1	0	0	0	1	1	0	1	0	0	NA
90	CA180007	2018	3/1/2018	0	1/27/2018	62	0	1	0	0	1	0	0	0	0	non-hispanic	0	0	1	0	0	0						NA	0	NA	1	1/25/2018	private res	1	0	1	0	0	0	0	0	0	0	1	0	1	0	NA	NA
91	CA180008	2018	3/8/2018	0	2/3/2018	70	1	0	0	1	0	0	0	0	0	non-hispanic	0	0	1	0	0	0						NA	0	4	1	2/2/2018	LTCF	0	1	0	1	0	1	1	0	0	0	1	0	1	0	0	NA
92	CA180009	2018	3/13/2018	0	3/3/2018	71	1	0	0	0	1	0	0	0	0	non-hispanic	1	0	0	0	0	0						NA	0	NA	1	2/21/2018	LTCF	0	0	0	1	0	0	1	0	0	1	1	0	1	0	NA	NA
93	CA180010	2018	3/18/2018	0	3/4/2018	29	1	0	0	1	0	0	0	0	0	NA	0	0	1	0	0	0						NA	0	NA	1	2/24/2018	homeless	0	1	0	0	1	0	0	0	0	0	1	0	0	0	NA	NA
94	CA180011	2018	3/13/2018	0	3/8/2018	40	1	0	0	0	1	0	0	0	0	non-hispanic	0	1	0	0	0	0						NA	1	3	1	2/1/2018	LTCF	0	0	0	0	0	0	0	0	0	1	1	0	1	0	0	NA
95	CA180012	2018	3/26/2018	0	3/18/2018	90	0	1	0	1	0	0	0	0	0	non-hispanic	0	0	1	0	0	0						NA	0	NA	1	3/7/2018	private res	1	1	0	0	0	1	0	0	0	0	1	0	1	0	0	NA
96	CA180013	2018	3/27/2018	0	3/23/2018	73	1	0	0	0	1	0	0	0	0	non-hispanic	0	0	1	0	0	0						NA	0	2	1	3/18/2018	private res	1	0	0	1	0	1	0	0	0	0	1	0	1	1	0	NA
97	CA180014	2018	4/2/2018	0	3/19/2018	32	0	1	0	0	1	0	0	0	0	hispanic	0	0	1	0	0	0						NA	1	29	1	3/19/2018	private res	0	1	0	1	0	0	1	0	0	1	1	0	0	0	NA	NA
98	CA180015	2018	4/9/2018	0	3/8/2018	35	1	0	0	1	0	0	0	0	0	non-hispanic	0	0	1	0	0	0						NA	0	4	1	3/8/2018	private res	0	0	0	0	0	0	1	0	0	0	1	0	0	0	0	NA
99	CA180016	2018	4/9/2018	0	3/28/2018	46	1	0	0	1	0	0	0	0	0	non-hispanic	1	0	0	0	0	0						NA	0	2	1	3/28/2018	LTACH	1	1	0	0	0	1	1	0	0	0	1	0	1	0	NA	NA
100	CA180017	2018	4/9/2018	0	3/30/2018	38	0	1	0	1	0	0	0	0	0	non-hispanic	0	0	1	0	0	0						NA	0	2	1	3/30/2018	private res	0	1	0	0	0	0	1	0	0	0	0	0	0	0	NA	NA
101	CA180018	2018	4/10/2018	0	3/21/2018	42	0	1	0	0	1	0	0	0	0	non-hispanic	0	0	1	0	0	0						NA	0	NA	1	3/17/2018	LTCF	0	1	0	1	1	1	0	0	0	0	1	0	1	0	NA	NA
102	CA180020	2018	4/10/2018	0	3/31/2018	53	1	0	0	0	1	0	0	0	0	non-hispanic	0	0	1	0	0	0						NA	0	NA	1	3/31/2018	homeless	0	0	0	0	0	0	0	0	0	0	1	0	1	0	NA	NA
103	CA180021	2018	4/10/2018	0	4/3/2018	76	1	0	0	0	0	1	0	0	0	non-hispanic	0	0	1	0	0	0						NA	0	NA	1	3/26/2018	private res	0	0	0	0	0	1	1	0	0	1	1	0	1	0	0	NA
104	CA180022	2018	4/12/2018	0	4/1/2018	78	0	1	0	0	1	0	0	0	0	non-hispanic	0	0	1	0	0	0						NA	0	4	1	3/15/2018	private res	0	0	0	1	0	0	1	0	0	0	1	0	1	0	0	NA
105	CA180023	2018	4/12/2018	0	4/3/2018	61	1	0	0	1	0	0	0	0	0	non-hispanic	0	0	1	0	0	0						NA	1	NA	1	3/26/2018	private res	1	1	0	0	0	1	0	0	0	0	1	0	1	0	0	NA
106	CA180024	2018	4/19/2018	0	4/13/2018	2	0	1	0	1	0	0	0	0	0	non-hispanic	1	0	0	0	0	0						NA	1	3	1	4/16/2018	private res	0	1	0	0	0	0	0	0	0	0	1	0	1	0	1	NA
107	CA180025	2018	4/23/2018	0	4/13/2018	85	1	0	0	0	0	0	0	0	1	non-hispanic	0	0	1	0	0	0						NA	0	2	1	3/27/2018	private res	1	1	0	0	1	0	1	0	0	0	1	0	1	0	NA	NA
108	CA180026	2018	5/7/2018	0	4/28/2018	60	1	0	0	1	0	0	0	0	0	non-hispanic	1	0	0	0	0	0						NA	0	4	1	1/30/2018	private res	0	0	0	1	0	0	0	0	0	1	1	0	1	0	NA	NA
109	CA180027	2018	5/8/2018	0	3/22/2018	NA	1	0	0	0	0	0	0	0	1	hispanic	0	0	1	0	0	1	EC					NA	0	NA	1	3/22/2018	LTCF	0	9	0	0	0	1	0	0	0	0	NA	NA	0	0	NA	NA
110	CA180028	2018	5/15/2018	0	4/7/2018	57	1	0	0	1	0	0	0	0	0	NA	0	0	1	0	0	0						NA	1	7	1	4/4/2018	LTCF	0	1	0	0	1	0	0	0	0	0	1	0	1	0	0	NA
111	CA180029	2018	5/15/2018	0	5/1/2018	67	1	0	0	0	1	0	0	0	0	NA	0	0	1	0	0	0						NA	0	2	1	4/23/2018	private res	0	0	0	1	1	1	0	0	0	0	1	0	0	0	0	NA
112	CA180030	2018	5/15/2018	0	5/9/2018	69	0	1	0	0	1	0	0	0	0	non-hispanic	1	0	0	0	0	0						NA	1	10	1	4/17/2018	LTCF	1	0	0	0	1	0	0	0	0	1	1	0	1	0	NA	NA
113	CA180031	2018	5/14/2018	0	5/3/2018	0	0	1	0	0	0	0	0	0	1	hispanic	0	0	1	0	0	0						NA	0	3	1	5/3/2018	other	0	0	1	0	0	0	0	0	0	0	0	0	1	0	0	NA
114	CA180032	2018	5/29/2018	0	5/7/2018	74	1	0	0	1	0	0	0	0	0	non-hispanic	0	0	1	0	0	0						NA	0	7	1	4/24/2018	private res	0	0	0	0	0	1	0	0	0	0	1	0	0	0	NA	NA
115	CA180033	2018	5/29/2018	0	5/18/2018	51	1	0	0	1	0	0	0	0	0	non-hispanic	1	0	0	0	0	0						NA	1	4	1	4/25/2018	private res	0	0	0	0	0	0	0	0	0	1	1	1	1	0	NA	NA
116	CA180034	2018	5/29/2018	0	5/22/2018	92	0	1	0	1	0	0	0	0	0	non-hispanic	0	0	1	0	0	0						NA	0	1	1	5/22/2018	private res	0	0	0	1	0	0	1	0	0	0	1	0	0	0	0	NA
117	CA180035	2018	6/4/2018	0	5/29/2018	44	1	0	0	0	0	0	1	0	0	NA	0	0	1	0	0	0						NA	0	NA	1	5/29/2018	private res	1	1	0	0	1	0	0	0	0	0	0	0	0	0	NA	NA
118	CA180036	2018	6/11/2018	0	5/17/2018	30	0	1	0	1	0	0	0	0	0	non-hispanic	1	0	0	0	0	1	9	RHODOTORULA MUCILAGINOSA				NA	0	3	1	5/17/2018	private res	0	1	0	0	0	1	0	0	0	0	1	0	1	0	NA	NA
119	CA180037	2018	6/11/2018	0	6/3/2018	59	1	0	0	0	1	0	0	0	0	non-hispanic	1	0	0	0	0	0						NA	0	4	1	5/15/2018	private res	0	0	1	0	0	0	0	0	0	0	1	0	1	0	0	NA
120	CA170089	2018	6/11/2018	1	6/3/2018	35	1	0	0	0	1	0	0	0	0	non-hispanic	0	0	1	0	0	0						NA	0	NA	1	5/29/2018	private res	1	1	0	1	1	0	0	0	0	0	1	0	1	1	NA	NA
121	CA180038	2018	6/17/2018	0	6/9/2018	48	1	0	0	1	0	0	0	0	0	non-hispanic	0	0	1	0	0	0						NA	0	4	1	5/24/2018	private res	0	0	0	0	1	0	0	0	0	0	1	0	1	1	0	NA
122	CA180039	2018	6/25/2018	0	6/14/2018	59	0	1	0	0	1	0	0	0	0	non-hispanic	0	0	1	0	0	0						NA	0	4	1	6/2/2018	private res	1	0	0	0	0	0	0	0	0	1	1	1	1	0	0	NA
123	CA180040	2018	6/25/2018	0	6/18/2018	64	1	0	0	0	1	0	0	0	0	non-hispanic	1	0	0	0	0	0						NA	0	NA	1	5/27/2018	LTCF	1	1	0	1	0	1	1	0	0	0	1	0	1	0	NA	NA
124	CA180041	2018	6/28/2018	0	3/21/2018	66	0	1	0	0	0	1	0	0	0	non-hispanic	0	0	1	0	0	0						NA	0	4	1	3/21/2018	private res	0	1	0	0	0	0	1	0	0	0	0	0	0	0	0	NA
125	CA180042	2018	6/28/2018	0	6/15/2018	81	1	0	0	1	0	0	0	0	0	non-hispanic	0	0	1	0	0	0						NA	0	NA	1	6/15/2018	LTCF	1	1	0	0	0	0	1	0	0	0	1	0	0	0	NA	NA
126	CA180043	2018	6/28/2018	0	6/16/2018	37	1	0	0	0	0	0	0	0	1	hispanic	1	0	0	0	0	0						NA	0	NA	0		private res	0	1	0	1	0	0	1	0	0	0	1	0	1	0	NA	NA
127	CA180044	2018	6/28/2018	0	6/18/2018	76	1	0	0	1	0	0	0	0	0	non-hispanic	0	0	1	0	0	0						NA	0	3	1	5/10/2018	private res	0	0	0	0	0	0	1	0	0	1	0	0	1	0	0	NA
128	CA180045	2018	7/16/2018	0	7/6/2018	31	1	0	0	1	0	0	0	0	0	non-hispanic	1	0	0	0	0	0						NA	0	2	1	7/5/2018	LTCF	0	1	0	0	0	0	0	0	0	0	1	0	1	0	NA	NA
129	CA0046	2018	7/16/2018	0	7/9/2018	88	0	1	0	1	0	0	0	0	0	non-hispanic	1	0	0	0	0	1	ENTFM1					NA	0	NA	1	7/1/2018	LTCF	1	1	0	0	0	1	0	0	0	1	1	0	1	0	NA	NA
130	CA180047	2018	7/23/2018	0	7/8/2018	55	1	0	0	0	0	0	0	0	1	hispanic	0	0	1	0	0	0						NA	1	23	1	7/8/2018	private res	1	0	0	0	0	1	0	0	0	0	0	0	0	0	0	NA
131	CA180048	2018	7/23/2018	0	7/13/2018	57	0	1	0	1	0	0	0	0	0	non-hispanic	0	0	1	0	0	0						NA	0	5	1	6/30/2018	private res	1	1	0	0	0	0	0	0	0	1	1	0	1	0	0	NA
132	CA180049	2018	7/27/2018	0	6/25/2018	85	0	1	0	1	0	0	0	0	0	NA	0	0	1	0	0	0						NA	0	7	1	6/24/2018	private res	0	0	0	0	0	0	1	0	0	0	1	0	0	0	0	NA
133	CA180051	2018	7/27/2018	0	7/5/2018	67	1	0	0	1	0	0	0	0	0	non-hispanic	0	0	1	0	0	0						NA	0	NA	1	7/5/2018	LTCF	0	0	0	0	0	1	0	0	0	0	1	0	0	0	0	NA
134	CA180052	2018	8/21/2018	0	5/24/2018	NA	1	0	0	0	1	0	0	0	0	non-hispanic	0	0	1	0	0	0						NA	0	4	1	5/17/2018	private res	0	1	0	1	0	0	1	0	0	0	1	1	1	0	0	NA
135	CA180053	2018	8/20/2018	0	8/11/2018	33	0	1	0	0	0	0	0	0	1	hispanic	0	0	1	0	0	0						NA	0	NA	1	7/23/2018	private res	0	1	1	0	0	0	0	0	0	0	1	0	0	0	0	NA
136	CA180054	2018	8/20/2018	0	8/13/2018	68	0	1	0	0	1	0	0	0	0	non-hispanic	1	0	0	0	0	0						NA	0	3	1	7/16/2018	private res	1	1	0	1	0	0	1	0	0	1	1	0	1	0	0	NA
137	CA180055	2018	8/31/2018	0	8/1/2018	74	1	0	0	0	0	1	0	0	0	non-hispanic	1	0	0	0	0	0						NA	0	NA	1	7/12/2018	private res	1	0	0	1	0	0	1	0	0	0	1	0	1	0	0	NA
138	CA180056	2018	8/31/2018	0	8/2/2018	59	0	1	0	1	1	0	0	0	0	NA	0	0	1	0	0	0						NA	0	NA	1	7/12/2018	private res	0	0	0	0	1	0	0	0	0	1	1	0	1	1	0	NA
139	CA180057	2018	8/27/2018	0	8/18/2018	59	0	1	0	1	0	0	0	0	0	NA	0	0	1	0	0	1	9	Bacteroides thetaiotaomicron				NA	0	2	1	8/1/2018	private res	0	1	0	0	0	0	1	0	0	0	1	0	1	0	1	NA
140	CA180058	2018	8/27/2018	0	8/19/2018	29	0	1	0	0	0	0	0	0	1	non-hispanic	0	0	1	0	0	1	ENTFS1					NA	0	NA	1	8/18/2018	private res	0	0	1	0	0	0	0	0	0	0	1	0	0	0	NA	NA
141	CA180059	2018	9/4/2018	0	8/20/2018	84	1	0	0	0	0	1	0	0	0	non-hispanic	0	1	0	0	0	0						NA	1	9	1	8/20/2018	LTCF	0	1	0	1	0	0	1	0	0	0	1	0	0	0	NA	NA
142	CA180060	2018	9/4/2018	0	8/23/2018	65	0	1	0	0	0	1	0	0	0	non-hispanic	0	0	1	0	0	0						NA	0	1	1	8/23/2018	private res	0	1	0	0	0	0	1	0	0	0	0	0	0	0	NA	NA
143	CA180061	2018	9/3/2018	0	8/25/2018	74	0	1	0	1	0	0	0	0	0	NA	0	0	1	0	0	0						NA	0	NA	1	8/25/2018	private res	1	1	0	0	0	1	0	0	0	0	1	0	0	0	NA	NA
144	CA180014	2018	9/10/2018	1	8/27/2018	32	0	1	0	0	1	0	0	0	0	non-hispanic	0	0	1	0	0	1	ENTFM1					NA	1	6	1	8/11/2018	private res	0	1	0	1	0	0	1	0	0	0	1	0	1	0	0	NA
145	CA180062	2018	9/14/2018	0	9/1/2018	53	1	0	0	1	0	0	0	0	0	hispanic	0	1	0	0	0	0						NA	1	NA	1	8/18/2018	LTCF	1	1	0	1	1	0	1	0	0	1	1	1	1	0	0	NA
146	CA180063	2018	9/23/2018	0	9/11/2018	66	0	1	0	0	0	0	0	0	1	non-hispanic	1	0	0	0	0	1	SA					NA	0	2	1	9/11/2018	private res	0	1	0	1	0	1	1	0	1	0	1	0	1	0	0	NA
147	CA180064	2018	9/23/2018	0	9/13/2018	83	1	0	0	1	0	0	0	0	0	non-hispanic	0	0	1	0	0	0						NA	0	3	1	9/13/2018	LTCF	1	1	0	0	0	0	1	0	0	0	1	0	0	0	0	NA
148	CA180065	2018	9/30/2018	0	9/25/2018	56	1	0	0	0	0	1	0	0	0	NA	0	0	1	0	0	0						NA	0	2	1	9/22/2018	private res	1	1	0	1	0	0	0	0	0	0	1	0	1	0	0	NA
149	CA180066	2018	10/15/2018	0	9/30/2018	42	0	1	0	0	1	0	0	0	0	non-hispanic	0	0	1	0	0	0						NA	1	5	1	9/29/2018	private res	0	1	0	0	0	0	0	0	1	0	1	1	1	0	NA	NA
150	CA180067	2018	10/23/2018	0	10/10/2018	73	1	0	0	0	1	0	0	0	0	non-hispanic	0	1	0	0	0	0						NA	0	5	1	10/10/2018	LTCF	1	0	0	0	0	0	1	0	0	0	1	0	0	0	0	NA
151	CA180068	2018	10/24/2018	0	10/17/2018	75	1	0	0	1	0	0	0	0	0	non-hispanic	0	0	1	0	0	0						NA	0	4	1	10/17/2018	LTCF	1	0	0	0	0	0	0	0	0	0	NA	0	0	0	NA	NA
152	CA180069	2018	10/22/2018	0	10/15/2018	68	0	1	0	1	0	0	0	0	0	hispanic	0	1	0	0	0	0						NA	0	NA	1	10/15/2018	LTCF	0	1	0	0	0	1	1	0	1	0	0	0	0	0	0	NA
153	CA170030	2018	10/30/2018	1	10/20/2018	46	1	0	0	0	1	0	0	0	0	non-hispanic	0	0	1	0	0	1	ENTFM1					NA	0	1	1	10/22/2018	LTCF	0	1	0	0	0	0	1	0	1	0	1	0	1	0	NA	NA
154	CA180070	2018	10/30/2018	0	10/21/2018	65	1	0	0	0	0	1	0	0	0	non-hispanic	0	0	1	0	0	0						NA	1	10	1	9/19/2018	private res	0	0	0	0	0	0	0	0	0	1	1	0	1	0	0	NA
155	CA180057	2018	9/30/2018	1	9/18/2018	59	0	1	0	1	0	0	0	0	0	NA	0	0	1	0	0	0						NA	0	4	1	8/1/2018	private res	0	1	0	0	0	0	1	0	0	0	1	0	1	0	1	NA
156	CA180071	2018	11/1/2018	0	9/29/2018	68	1	0	0	1	0	0	0	0	0	non-hispanic	0	1	0	0	0	0						NA	1	NA	1	9/14/2018	LTCF	1	1	0	0	0	1	0	0	0	0	1	0	0	0	NA	NA
157	CA180072	2018	11/5/2018	0	10/3/2018	38	0	1	0	0	1	0	0	0	0	non-hispanic	1	0	0	0	0	1	PA		KP2		ENTFM1	NA	0	3	1	10/3/2018	homeless	0	1	0	0	1	0	0	0	0	0	1	0	1	1	0	NA
158	CA180073	2018	11/5/2018	0	10/7/2018	46	0	1	0	0	1	0	0	0	0	NA	0	1	0	0	0	1	9	STREPTOCOCCI VIRIDANS	9	WICKERHAMOMYCES ANOMALUS		NA	0	NA	1	10/7/2018	homeless	0	0	0	0	0	0	0	0	0	0	0	0	0	0	0	NA
159	CA180074	2018	11/5/2018	0	10/21/2018	84	0	1	0	0	1	0	0	0	0	hispanic	0	0	1	0	0	1	STAHO					NA	0	2	1	10/21/2018	private res	0	1	0	0	0	0	0	0	0	0	0	0	0	0	0	NA
160	CA180075	2018	11/5/2018	0	10/27/2018	31	0	1	0	1	0	0	0	0	0	non-hispanic	1	0	0	0	0	0						NA	0	4	1	10/23/2018	private res	0	1	0	0	0	1	0	0	0	1	1	0	1	0	0	NA
161	CA180076	2018	11/5/2018	0	10/27/2018	67	0	1	0	0	0	1	0	0	0	non-hispanic	0	1	0	0	0	0						NA	0	3	1	10/20/2018	private res	0	0	0	1	0	1	1	0	0	0	1	1	1	0	0	NA
162	CA180077	2018	11/5/2018	0	10/23/2018	27	1	0	0	0	1	0	0	0	0	non-hispanic	0	0	1	0	0	0						NA	0	4	1	9/11/2018	private res	0	1	0	0	0	0	0	0	0	0	1	0	1	0	0	NA
163	CA180078	2018	11/19/2018	0	11/8/2018	50	0	1	0	0	1	0	0	0	0	non-hispanic	1	0	0	0	0	0						NA	0	2	1	10/17/2018	LTCF	0	1	0	0	0	0	0	0	0	1	1	0	1	0	NA	NA
164	CA180079	2018	11/19/2018	0	11/12/2018	82	1	0	0	0	0	0	0	0	1	NA	0	0	1	0	0	0						NA	1	NA	1	11/1/2018	LTCF	0	0	0	1	0	0	1	0	0	0	1	0	1	0	0	NA
165	CA180080	2018	11/26/2018	0	11/17/2018	61	0	1	0	0	1	0	0	0	0	non-hispanic	0	0	1	0	0	1	SE					NA	1	9	1	10/7/2018	private res	0	0	0	0	0	0	0	0	0	1	0	1	1	0	0	NA
166	CA180081	2018	11/29/2018	0	10/24/2018	84	0	1	0	0	0	1	0	0	0	non-hispanic	1	0	0	0	0	1	ACBA					NA	0	1	1	10/23/2018	LTCF	0	1	0	1	0	0	1	0	0	0	1	1	1	0	0	NA
167	CA180082	2018	11/29/2018	0	10/3/2018	49	1	0	0	0	0	0	0	1	0	non-hispanic	0	0	1	0	0	0						NA	0	NA	1	10/3/2018	private res	1	0	0	0	1	0	0	0	0	0	1	0	1	0	0	NA
168	CA180083	2018	11/29/2018	0	10/10/2018	69	1	0	0	0	1	0	0	0	0	non-hispanic	0	0	1	0	0	0						NA	0	2	1	10/9/2018	private res	0	9	0	0	0	0	0	0	0	0	1	0	0	0	0	NA
169	CA180084	2018	11/29/2018	0	11/23/2018	26	1	0	0	0	0	1	0	0	0	NA	0	0	1	0	0	0						NA	0	3	1	11/14/2018	private res	1	1	0	0	1	0	0	0	0	0	1	0	1	0	0	NA
170	CA180085	2018	12/2/2018	0	11/21/2018	73	0	1	0	1	0	0	0	0	0	non-hispanic	0	0	1	0	0	0						NA	0	3	1	11/19/2018	private res	0	0	0	0	1	0	1	0	0	0	1	0	1	0	0	NA
171	CA180086	2018	12/10/2018	0	11/30/2018	60	1	0	0	0	1	0	0	0	0	non-hispanic	0	0	1	0	0	0						NA	0	NA	1	11/18/2018	private res	1	1	0	1	0	1	1	0	1	0	1	0	1	0	0	NA
172	CA180087	2018	12/10/2018	0	11/27/2018	65	1	0	0	0	1	0	0	0	0	non-hispanic	1	0	0	0	0	0						NA	0	NA	1	11/24/2018	private res	0	1	0	0	1	0	1	0	0	0	1	0	1	0	0	NA
173	CA180088	2018	12/17/2018	0	12/4/2018	81	0	1	0	1	0	0	0	0	0	non-hispanic	0	0	1	0	0	0						NA	0	3	1	12/3/2018	private res	0	0	0	0	0	1	0	0	0	0	1	0	0	0	0	NA
174	CA180089	2018	12/17/2018	0	12/10/2018	79	1	0	0	0	1	0	0	0	0	non-hispanic	0	0	1	0	0	0						NA	0	1	1	12/10/2018	LTCF	0	1	0	0	0	1	1	0	0	0	1	0	1	0	0	NA
175	CA180090	2018	12/16/2018	0	12/11/2018	52	0	1	0	0	0	1	0	0	0	NA	0	0	1	0	0	0						NA	1	11	1	12/6/2018	private res	1	1	0	1	0	1	1	0	0	0	1	0	0	0	0	NA
176	CA180091	2018	12/4/2018	0	11/24/2018	41	0	1	0	0	0	1	0	0	0	non-hispanic	0	1	0	0	0	0						NA	1	4	1	11/24/2018	private res	0	9	0	0	0	0	0	1	0	0	0	0	1	0	0	NA
177	CA180092	2018	1/4/2019	0	11/2/2018	82	1	0	0	0	0	0	0	0	1	non-hispanic	0	0	1	0	0	1	ACBA					NA	0	3	1	11/1/2018	LTCF	0	9	0	0	0	1	0	0	0	0	0	0	1	0	0	NA
178	CA180093	2018	1/4/2019	0	12/1/2018	70	1	0	0	0	1	0	0	0	0	non-hispanic	0	0	1	0	0	0						NA	0	NA	1	12/1/2018	LTCF	0	1	0	1	0	1	0	0	0	0	1	0	1	0	0	NA
179	CA180094	2018	1/4/2019	0	12/8/2018	77	1	0	0	0	1	0	0	0	0	NA	0	0	1	0	0	0						NA	0	1	1	12/6/2018	LTCF	0	0	0	0	1	1	0	0	0	0	1	0	0	0	0	NA
180	CA180095	2018	1/3/2019	0	12/10/2018	57	0	1	0	1	0	0	0	0	0	non-hispanic	0	0	1	0	0	0						NA	0	7	1	11/24/2018	LTCF	1	1	0	1	0	1	1	0	0	0	1	0	1	0	0	NA
181	CA180096	2018	1/3/2019	0	12/12/2018	80	1	0	0	0	0	0	0	0	1	non-hispanic	1	0	0	0	0	0						NA	1	7	1	11/19/2018	private res	0	0	0	0	0	0	0	0	0	0	1	0	1	0	0	NA
182	CA180097	2018	12/24/2018	0	12/14/2018	58	1	0	0	0	1	0	0	0	0	non-hispanic	0	0	1	0	0	0						NA	1	NA	1	12/11/2018	LTCF	1	1	0	1	1	0	0	0	0	1	1	0	1	0	0	NA
183	CA180098	2018	1/3/2019	0	12/23/2018	65	1	0	0	0	0	0	0	1	0	non-hispanic	0	1	0	0	0	9						NA	9	NA	0		NA	0	9	0	0	0	0	1	0	0	NA	NA	NA	1	0	NA	NA
184	CA190002	2018	1/6/2019	0	12/31/2018	77	0	1	0	0	0	0	1	0	0	hispanic	0	0	1	0	0	0						NA	1	7	1	1/1/2019	private res	0	1	0	0	0	0	1	0	0	0	1	0	0	0	0	NA
185	CA190004	2018	12/30/2018	0	12/23/2018	81	0	1	0	1	0	0	0	0	0	non-hispanic	0	0	1	0	0	0						NA	1	NA	1	12/17/2018	private res	1	9	0	0	0	0	0	0	0	0	1	1	1	0	0	NA
186	CA190005	2018	12/24/2018	0	12/19/2018	65	0	1	0	0	0	0	0	0	1	hispanic	0	0	1	0	0	0						NA	0	NA	1	12/10/2018	private res	1	0	0	0	0	0	1	0	0	0	1	0	1	0	NA	NA
187	CA190006	2018	12/24/2018	0	12/17/2018	74	0	1	0	0	0	1	0	0	0	NA	0	0	1	0	0	0						NA	0	1	1	12/16/2018	private res	0	1	0	1	0	0	1	0	1	0	1	0	0	1	0	NA
188	CA190007	2018	12/30/2018	0	12/18/2018	71	1	0	0	1	0	0	0	0	0	non-hispanic	0	0	1	0	0	0						NA	0	4	1	12/18/2018	private res	0	0	0	1	0	0	1	0	0	0	0	0	0	0	0	NA
189	CA190008	2018	12/30/2018	0	12/23/2018	57	0	1	0	0	0	0	0	0	1	hispanic	0	0	1	0	0	0						NA	0	2	0		private res	0	0	0	1	1	0	0	0	0	0	1	1	1	0	0	NA
190	CA190009	2018	1/8/2019	0	12/28/2018	70	1	0	0	0	0	1	0	0	0	non-hispanic	0	1	0	0	0	0						NA	0	1	1	12/23/2018	private res	0	0	0	1	0	0	1	0	0	0	1	0	1	0	0	NA
191	CA190013	2018	1/11/2019	0	12/10/2018	NA	1	0	0	0	1	0	0	0	0	non-hispanic	0	0	1	0	0	0						NA	1	7	1	12/6/2018	homeless	0	0	0	0	0	0	1	0	0	0	1	0	1	0	0	NA
192	CA190001	2019	1/13/2019	0	1/7/2019	72	1	0	0	0	0	0	0	0	1	hispanic	0	0	1	0	0	0						NA	0	1	1	12/30/2018	private res	1	1	0	0	0	0	0	0	0	0	1	0	1	0	0	NA
193	CA190003	2019	1/13/2019	0	1/3/2019	78	0	1	0	0	0	1	0	0	0	non-hispanic	0	0	1	0	0	0						NA	0	4	1	12/29/2018	private res	0	1	0	1	0	0	1	0	0	0	1	0	1	0	0	NA
194	CA190010	2019	1/14/2019	0	1/3/2019	68	1	0	0	0	0	0	0	0	1	hispanic	0	0	1	0	0	1	9	GORDONIA SPUTI				NA	1	16	1	1/3/2019	private res	0	0	0	1	0	0	0	0	1	0	0	0	0	0	0	NA
195	CA190011	2019	1/14/2019	0	1/2/2019	66	0	1	0	0	0	1	0	0	0	NA	0	0	1	0	0	0						NA	0	6	1	12/26/2018	private res	0	0	0	0	0	1	1	0	0	0	1	1	1	0	0	NA
196	CA180075	2019	1/14/2019	1	1/4/2019	31	0	1	0	1	0	0	0	0	0	non-hispanic	1	0	0	0	0	1	9	Lactococcus species				NA	0	4	1	12/12/2018	private res	0	1	0	1	0	1	0	0	0	1	1	1	1	0	0	NA
197	CA190012	2019	1/20/2019	0	1/11/2019	72	1	0	0	1	0	0	0	0	0	NA	0	0	1	0	0	0						NA	0	7	1	1/11/2019	private res	1	1	0	0	0	0	0	0	0	0	1	1	0	0	0	NA
198	CA190015	2019	2/3/2019	0	1/26/2019	60	1	0	0	1	0	0	0	0	0	non-hispanic	0	0	1	0	0	0						NA	0	2	1	1/19/2019	private res	1	0	1	0	0	0	0	0	0	0	1	0	1	0	0	NA
199	CA190016	2019	2/3/2019	0	1/10/2019	54	1	0	0	1	0	0	0	0	0	non-hispanic	0	0	1	0	0	1	SA		ENTFS1		ACBA	NA	0	2	1	1/10/2019	homeless	0	1	1	0	0	0	0	0	0	0	1	0	0	0	0	NA
200	CA190017	2019	1/28/2019	0	1/24/2019	58	1	0	0	0	1	0	0	0	0	non-hispanic	0	0	1	0	0	0						NA	0	2	1	1/14/2019	private res	0	0	0	0	0	0	1	0	0	0	1	0	0	0	NA	NA
201	CA190018	2019	2/13/2019	0	1/28/2019	53	1	0	0	0	0	0	0	0	1	hispanic	0	0	1	0	0	0						NA	1	6	1	1/10/2019	private res	1	0	0	0	1	0	0	0	0	0	1	0	1	0	NA	NA
202	CA190019	2019	2/13/2019	0	1/29/2019	55	1	0	0	0	1	0	0	0	0	non-hispanic	0	0	1	0	0	0						NA	0	8	1	1/23/2019	private res	1	1	0	0	0	0	0	0	0	0	1	0	1	0	0	NA
203	CA190020	2019	2/13/2019	0	2/3/2019	67	0	1	0	0	1	0	0	0	0	non-hispanic	0	0	1	0	0	0						NA	0	NA	1	2/3/2019	private res	1	1	0	0	0	1	0	0	0	0	0	0	1	0	NA	NA
204	CA190021	2019	2/12/2019	0	2/5/2019	43	1	0	0	0	1	0	0	0	0	non-hispanic	0	0	1	0	0	1	SA					NA	0	1	1	1/5/2019	private res	0	1	0	1	0	0	0	0	0	0	1	1	1	0	NA	NA
205	CA190022	2019	2/25/2019	0	2/15/2019	69	0	1	0	0	0	0	1	0	0	non-hispanic	0	0	1	0	0	0						NA	1	NA	1	2/4/2019	private res	1	0	0	1	0	0	1	0	0	0	1	0	1	0	1	NA
206	CA190023	2019	3/4/2019	0	2/19/2019	62	0	1	0	0	0	0	0	0	1	hispanic	0	0	1	0	0	0						NA	0	5	1	2/19/2019	private res	0	1	0	0	0	0	0	0	0	0	1	1	0	0	0	NA
207	CA190024	2019	3/7/2019	0	2/19/2019	26	1	0	0	0	0	0	0	0	1	non-hispanic	0	0	1	0	0	0						NA	0	NA	1	1/30/2019	private res	0	1	0	0	0	1	0	0	0	0	1	0	1	0	0	NA
208	CA190025	2019	3/3/2019	0	2/23/2019	75	0	1	0	0	0	1	0	0	0	non-hispanic	0	0	1	0	0	0						NA	0	2	1	2/25/2019	LTCF	0	1	0	0	0	0	1	0	0	0	0	0	0	0	0	NA
209	CA190026	2019	3/10/2019	0	2/28/2019	61	1	0	0	0	0	0	0	0	1	hispanic	1	0	0	0	0	0						NA	0	7	1	2/14/2019	private res	0	0	0	0	1	0	0	0	0	0	1	0	1	1	0	NA
210	CA190027	2019	3/10/2019	0	3/4/2019	66	1	0	0	1	0	0	0	0	0	NA	0	0	1	0	0	0						NA	0	3	1	2/22/2019	private res	1	0	0	0	0	0	0	0	0	0	1	0	1	0	0	NA
211	CA190028	2019	3/18/2019	0	2/28/2019	38	1	0	0	0	0	1	0	0	0	non-hispanic	0	0	1	0	0	0						NA	1	NA	1	2/7/2019	private res	1	1	0	0	0	1	0	0	0	1	1	0	1	0	NA	NA
212	CA190029	2019	3/18/2019	0	2/24/2019	53	1	0	0	1	0	0	0	0	0	hispanic	0	0	1	0	0	0						NA	0	1	1	2/24/2019	homeless	0	0	0	0	1	0	0	0	0	0	0	0	0	0	1	NA
213	CA190031	2019	3/18/2019	0	3/5/2019	76	1	0	0	1	0	0	0	0	0	NA	0	0	1	0	0	0						NA	1	4	1	3/5/2019	private res	0	0	0	0	0	1	1	0	0	0	0	0	0	0	0	NA
214	CA190032	2019	3/24/2019	0	3/19/2019	84	1	0	0	1	0	0	0	0	0	non-hispanic	0	0	1	0	0	0						NA	0	6	1	3/17/2019	private res	0	1	0	0	0	0	1	0	0	0	1	1	1	0	NA	NA
215	CA190033	2019	3/24/2019	0	3/18/2019	65	0	1	0	1	0	0	0	0	0	NA	0	0	1	0	0	0						NA	0	NA	1	2/25/2019	private res	1	0	1	0	0	0	0	0	0	1	1	1	1	0	NA	NA
216	CA190034	2019	3/24/2019	0	3/18/2019	91	1	0	0	1	0	0	0	0	0	NA	0	0	1	0	0	0						NA	0	2	1	3/17/2019	private res	0	1	0	1	0	0	0	0	0	0	0	0	0	0	NA	NA
217	CA190035	2019	3/19/2019	0	3/13/2019	58	0	1	0	0	1	0	0	0	0	non-hispanic	0	1	0	0	0	0						NA	0	NA	1	3/13/2019	private res	1	1	0	0	1	0	1	0	0	0	0	0	0	0	0	NA
218	CA190036	2019	3/24/2019	0	3/9/2019	95	0	1	0	1	0	0	0	0	0	non-hispanic	0	0	1	0	0	0						NA	0	NA	0		LTCF	1	0	1	0	0	0	0	0	0	0	0	0	0	0	0	NA
219	CA190037	2019	3/25/2019	0	3/23/2019	67	0	1	0	0	0	1	0	0	0	non-hispanic	0	1	0	0	0	0						NA	1	3	1	3/22/2019	private res	0	0	0	0	0	0	1	0	0	0	1	0	0	0	0	NA
220	CA190038	2019	3/25/2019	0	3/20/2019	56	0	1	0	0	0	1	0	0	0	non-hispanic	0	0	1	0	0	1	CNS					NA	0	3	1	3/20/2019	private res	0	1	0	0	0	1	0	0	0	1	1	0	0	0	0	NA
221	CA190039	2019	3/31/2019	0	3/19/2019	96	1	0	0	0	0	0	0	0	1	hispanic	0	0	1	0	0	1	KO		9	AEROMONAS VERONII		NA	0	2	1	3/16/2019	private res	1	0	0	0	0	1	0	0	0	0	1	0	0	1	0	NA
222	CA190040	2019	4/1/2019	0	3/26/2019	83	1	0	0	1	0	0	0	0	0	non-hispanic	1	0	0	0	0	0						NA	0	NA	1	3/18/2019	private res	1	0	0	0	0	1	1	0	0	1	1	1	1	0	0	NA
223	CA190041	2019	4/3/2019	0	3/8/2019	34	0	1	0	1	0	0	0	0	0	non-hispanic	0	0	1	0	0	0						NA	0	1	1	3/8/2019	private res	0	1	0	0	0	1	1	0	0	0	0	0	0	0	0	NA
224	CA190043	2019	4/7/2019	0	3/30/2019	55	0	1	0	1	0	0	0	0	0	NA	0	0	1	0	0	0						NA	0	1	1	3/30/2019	private res	0	1	0	0	0	0	1	0	0	0	1	0	0	0	0	NA
225	CA190044	2019	4/14/2019	0	4/3/2019	65	1	0	0	0	1	0	0	0	0	non-hispanic	0	0	1	0	0	1	9	LACTOBACILLUS SP.				NA	0	5	1	3/28/2019	private res	1	1	0	1	0	0	1	0	1	0	1	0	1	0	0	NA
226	CA190045	2019	4/21/2019	0	4/10/2019	82	0	1	0	1	0	0	0	0	0	non-hispanic	0	0	1	0	0	0						NA	0	NA	1	3/30/2019	private res	1	0	0	1	0	1	0	0	0	0	1	0	1	0	NA	NA
227	CA190046	2019	4/21/2019	0	4/9/2019	64	1	0	0	0	0	0	0	0	1	non-hispanic	0	0	1	0	0	0						NA	0	2	1	4/6/2019	private res	0	0	0	0	0	0	1	0	0	0	1	0	0	0	0	NA
228	CA190047	2019	4/21/2019	0	4/9/2019	60	0	1	0	0	0	0	1	0	0	non-hispanic	0	0	1	0	0	0						NA	0	8	1	3/5/2019	private res	0	1	0	1	0	0	0	0	0	0	1	0	1	0	0	NA
229	CA190048	2019	4/28/2019	0	4/21/2019	66	1	0	0	1	0	0	0	0	0	non-hispanic	0	0	1	0	0	0						NA	0	4	1	3/24/2019	LTCF	1	0	0	0	0	0	0	0	0	1	1	0	0	0	0	NA
230	CA190049	2019	4/28/2019	0	4/20/2019	67	0	1	0	1	0	0	0	0	0	NA	0	0	1	0	0	0						NA	1	3	1	4/20/2019	private res	0	0	0	1	0	0	1	0	0	0	0	0	1	0	NA	NA
231	CA190050	2019	4/23/2019	0	4/18/2019	71	1	0	0	1	0	0	0	0	0	non-hispanic	0	1	0	0	0	0						NA	1	6	1	4/11/2019	private res	0	0	0	0	0	1	0	0	1	0	1	0	1	0	0	NA
232	CA190051	2019	5/5/2019	0	3/15/2019	0	1	0	0	0	0	1	0	0	0	NA	0	0	1	0	0	0						NA	0	1	1	2/19/2019	private res	0	0	0	0	0	0	0	0	0	0	1	0	0	0	0	NA
233	CA190052	2019	5/12/2019	0	5/8/2019	73	1	0	0	1	0	0	0	0	0	NA	0	0	1	0	0	0						NA	0	2	1	4/22/2019	private res	1	1	0	0	0	0	0	0	0	0	1	0	1	0	1	NA
234	CA190053	2019	5/13/2019	0	4/30/2019	34	0	1	0	0	0	1	0	0	0	NA	0	0	1	0	0	0						NA	0	1	1	4/24/2019	private res	0	0	0	0	0	0	0	0	0	0	1	0	0	0	0	NA
235	CA190055	2019	5/19/2019	0	5/15/2019	81	1	0	0	1	0	0	0	0	0	NA	0	0	1	0	0	0						NA	0	1	1	5/7/2019	private res	0	1	0	1	0	1	1	0	0	0	0	0	0	0	NA	NA
236	CA190056	2019	5/29/2019	0	2/12/2019	63	0	1	0	0	1	0	0	0	0	non-hispanic	0	0	1	0	0	0						NA	0	NA	1	1/4/2019	LTCF	0	0	0	1	0	0	1	0	0	0	1	1	NA	0	0	NA
237	CA190057	2019	5/26/2019	0	5/19/2019	56	1	0	0	0	0	0	0	0	1	hispanic	0	0	1	0	0	0						NA	0	2	1	5/19/2019	LTCF	0	1	0	0	1	0	1	0	0	0	0	0	0	1	0	NA
238	CA190058	2019	5/26/2019	0	5/19/2019	80	1	0	0	1	0	0	0	0	0	non-hispanic	0	0	1	0	0	0						NA	0	3	1	5/9/2019	private res	0	0	0	0	0	1	0	0	0	0	1	0	1	0	0	NA
239	CA190059	2019	6/2/2019	0	5/31/2019	55	1	0	0	0	0	1	0	0	0	NA	0	0	1	0	0	0						NA	0	2	1	5/28/2019	private res	0	0	0	0	0	0	0	0	1	0	1	0	1	0	0	NA
240	CA190060	2019	6/2/2019	0	5/25/2019	75	0	1	0	1	0	0	0	1	0	NA	0	0	1	0	0	0						NA	0	2	1	5/20/2019	private res	1	0	0	0	0	0	0	0	0	0	1	0	0	0	0	NA
241	CA190062	2019	6/2/2019	0	5/25/2019	29	1	0	0	0	1	0	0	0	0	non-hispanic	0	0	1	0	0	0						NA	0	5	1	5/14/2019	private res	0	1	0	1	0	0	1	0	0	0	1	0	1	0	0	NA
242	CA190064	2019	6/9/2019	0	6/5/2019	55	1	0	0	0	0	0	0	0	1	non-hispanic	0	0	1	0	0	0						NA	0	2	1	6/2/2019	private res	1	1	0	0	1	0	1	0	1	0	1	1	0	0	0	NA
243	CA190065	2019	6/9/2019	0	6/6/2019	70	1	0	0	0	0	0	0	0	1	non-hispanic	0	0	1	0	0	0						NA	0	3	1	4/29/2019	private res	1	0	0	1	0	0	0	0	0	0	1	0	1	0	0	NA
244	CA190037	2019	6/19/2019	1	6/8/2019	67	0	1	0	0	0	1	0	0	0	non-hispanic	0	0	1	0	0	0						NA	0	2	1	6/7/2019	private res	0	0	0	0	0	0	1	0	0	0	1	0	0	0	0	NA
245	CA190066	2019	6/30/2019	0	6/24/2019	58	1	0	0	0	0	1	0	0	0	NA	0	0	1	0	0	0						NA	0	2	1	6/17/2019	private res	1	1	0	0	0	0	0	0	0	0	0	0	1	0	0	NA
246	CA190067	2019	6/30/2019	0	6/21/2019	33	1	0	0	0	0	0	0	0	1	hispanic	0	0	1	0	0	0						NA	0	2	1	6/10/2019	private res	0	0	1	0	0	0	0	0	0	0	1	0	1	0	0	NA
247	CA190068	2019	7/8/2019	0	7/2/2019	52	0	1	0	0	0	0	0	0	1	hispanic	0	0	1	0	0	0						NA	0	2	1	6/3/2019	private res	0	1	0	0	0	0	1	0	0	0	1	0	1	0	1	NA
248	CA190069	2019	7/28/2019	0	7/20/2019	40	1	0	0	1	0	0	0	0	0	non-hispanic	0	0	1	0	0	0						NA	0	NA	1	7/19/2019	private res	1	1	0	0	1	1	1	0	0	0	1	0	0	0	0	NA
249	CA190070	2019	8/5/2019	0	6/24/2019	NA	1	0	0	0	0	1	0	0	0	non-hispanic	0	0	1	0	0	0						NA	0	NA	1	6/8/2019	private res	1	0	0	0	0	1	0	0	0	0	1	1	1	0	0	NA
250	CA190071	2019	8/6/2019	0	8/3/2019	84	1	0	0	0	0	0	0	0	1	hispanic	1	0	0	0	0	0						NA	1	11	1	7/18/2019	private res	0	0	0	0	0	0	1	0	0	1	1	0	1	1	0	NA
251	CA190072	2019	8/14/2019	0	7/30/2019	31	0	1	0	0	0	0	0	0	1	non-hispanic	0	0	1	0	0	0						NA	1	4	1	7/30/2019	homeless	0	0	0	0	0	0	0	1	1	0	0	0	0	0	0	NA
252	CA190073	2019	8/18/2019	0	8/9/2019	62	1	0	0	0	1	0	0	0	0	non-hispanic	0	0	1	0	0	0						NA	0	5	1	7/26/2019	private res	0	0	1	0	0	0	0	0	0	1	1	1	1	0	0	NA
253	CA190074	2019	8/24/2019	0	8/23/2019	88	1	0	0	0	0	1	0	0	0	non-hispanic	0	1	0	0	0	0						NA	0	2	1	8/13/2019	private res	1	1	0	0	1	0	0	0	0	0	1	0	1	0	0	NA
254	CA190076	2019	8/24/2019	0	8/20/2019	79	1	0	0	1	0	0	0	0	0	non-hispanic	0	0	1	0	0	0						NA	0	3	1	8/20/2019	LTCF	0	0	0	0	0	1	1	0	0	0	0	0	0	0	0	NA
255	CA190077	2019	9/1/2019	0	8/28/2019	43	1	0	0	0	1	0	0	0	0	NA	0	0	1	0	0	0						NA	0	NA	1	10/20/2018	incarcerated	0	0	0	0	0	0	1	0	0	1	1	0	1	0	1	NA
256	CA190078	2019	9/15/2019	0	9/8/2019	59	1	0	0	0	1	0	0	0	0	non-hispanic	0	0	1	0	0	0						NA	0	2	1	8/13/2019	private res	1	0	0	1	0	0	1	0	1	0	1	0	1	0	0	NA
257	CA190079	2019	9/15/2019	0	9/11/2019	69	1	0	0	0	0	1	0	0	0	non-hispanic	0	0	1	0	0	0						NA	1	10	1	8/10/2019	private res	0	1	0	0	0	0	0	0	0	1	0	0	1	0	0	NA
258	CA190080	2019	9/17/2019	0	9/10/2019	60	0	1	0	0	0	0	0	0	1	non-hispanic	0	1	0	0	0	0						NA	0	2	1	9/10/2019	private res	0	1	0	0	0	1	0	0	0	0	0	0	0	0	0	NA
259	CA190071	2019	9/17/2019	1	9/4/2019	84	1	0	0	0	0	0	0	0	1	hispanic	0	1	0	0	0	0						NA	0	7	1	7/18/2019	private res	0	0	0	0	0	0	1	0	0	0	1	1	0	1	0	NA
260	CA190080	2019	9/22/2019	1	9/18/2019	62	1	0	0	1	0	0	0	0	0	non-hispanic	1	0	0	0	0	0						NA	0	1	1	9/18/2019	private res	0	0	0	1	0	0	0	0	0	1	0	0	1	0	0	NA
261	CA190082	2019	9/29/2019	0	9/22/2019	69	0	1	0	1	0	0	0	0	0	non-hispanic	0	0	1	0	0	0						NA	0	NA	1	9/10/2019	LTCF	1	0	0	1	0	1	1	0	1	0	1	0	1	0	0	NA
262	CA190083	2019	9/25/2019	0	9/18/2019	52	0	1	0	0	0	0	0	0	1	hispanic	1	0	0	0	0	0						NA	0	NA	1	9/13/2019	private res	1	0	0	0	1	1	0	0	0	0	0	0	1	0	0	NA
263	CA180075	2019	10/7/2019	1	9/30/2019	32	0	1	0	1	0	0	0	0	0	non-hispanic	1	0	0	0	0	1	9	streptococcus mitis	ENC			NA	1	NA	1	9/20/2019	private res	0	1	0	0	0	1	0	0	0	1	1	0	1	0	NA	NA
264	CA190084	2019	10/6/2019	0	9/24/2019	75	1	0	0	0	1	0	0	0	0	non-hispanic	1	0	0	0	0	0						NA	0	NA	1	9/15/2019	private res	0	1	0	0	0	0	0	0	0	0	1	0	1	0	0	NA
265	CA190085	2019	10/6/2019	0	9/23/2019	51	0	1	0	1	0	0	0	0	0	non-hispanic	1	0	0	0	0	0						NA	0	3	1	9/15/2019	private res	0	0	0	0	0	0	0	0	0	0	1	0	1	0	0	NA
266	CA190086	2019	10/13/2019	0	10/4/2019	65	1	0	0	1	0	0	0	0	0	non-hispanic	0	0	1	0	0	0						NA	0	3	1	9/24/2019	private res	0	1	0	0	1	0	0	0	0	0	1	0	1	0	0	NA
267	CA190087	2019	10/21/2019	0	10/15/2019	53	0	1	0	1	0	0	0	0	0	non-hispanic	0	0	1	0	0	0						NA	0	9	1	8/13/2019	LTCF	0	9	0	0	1	0	0	0	0	1	1	1	1	0	0	NA
268	CA190088	2019	10/20/2019	0	10/9/2019	56	0	1	0	0	0	0	0	0	1	hispanic	0	0	1	0	0	0						NA	0	4	1	10/2/2019	private res	0	0	0	0	0	1	1	0	1	0	1	0	1	0	0	NA
269	CA190089	2019	10/27/2019	0	10/17/2019	69	0	1	0	0	1	0	0	0	0	non-hispanic	1	0	0	0	0	1	KP2					NA	0	2	1	10/13/2019	private res	0	0	0	0	0	1	0	0	0	0	1	0	1	0	0	NA
270	CA190090	2019	10/19/2019	0	10/12/2019	27	1	0	0	0	0	1	0	0	0	non-hispanic	0	1	0	0	0	1	ENC		MRSA			NA	1	4	1	10/11/2019	private res	0	0	1	0	0	0	0	0	0	0	0	0	0	0	0	NA
271	CA190091	2019	10/27/2019	0	10/26/2019	62	0	1	0	0	0	0	0	0	1	hispanic	0	1	0	0	0	1	SA					NA	0	NA	1	10/21/2019	private res	1	0	0	1	0	1	0	0	0	0	1	0	1	0	0	NA
272	190092	2019	11/3/2019	0	10/27/2019	56	0	1	0	1	0	0	0	0	0	non-hispanic	0	1	0	0	0	0						NA	1	5	1	10/27/2019	private res	0	1	0	0	0	0	0	0	0	0	0	0	0	0	0	NA
273	CA190093	2019	11/13/2019	0	10/11/2019	86	1	0	0	1	0	0	0	0	0	non-hispanic	1	0	0	0	0	0						NA	0	4	1	10/8/2019	LTCF	1	0	0	0	0	1	0	0	0	0	1	0	1	0	0	NA
274	CA190094	2019	11/17/2019	0	11/8/2019	82	1	0	0	0	0	1	0	0	0	NA	0	0	1	0	0	0						NA	0	3	1	11/8/2019	private res	0	1	0	1	0	1	0	0	0	0	1	0	1	0	0	NA
275	CA190095	2019	11/3/2019	0	11/3/2019	79	0	1	0	0	0	0	0	0	1	non-hispanic	0	0	1	0	0	0						NA	0	4	1	11/3/2019	private res	0	0	0	0	0	1	0	0	0	0	0	0	0	0	0	NA
276	CA190096	2019	11/25/2019	0	11/18/2019	71	1	0	0	1	0	0	0	0	0	non-hispanic	0	1	0	0	0	1	MRSA		9	Streptococcus viradans		NA	0	1	1	11/14/2019	homeless	0	0	0	0	0	1	1	0	1	0	0	0	0	0	0	NA
277	CA190097	2019	11/24/2019	0	11/19/2019	89	0	1	0	0	0	1	0	0	0	non-hispanic	0	0	1	0	0	0						NA	0	0	1	11/16/2019	private res	1	0	0	1	0	0	1	0	0	0	0	0	0	0	0	NA
278	CA190098	2019	11/26/2019	0	11/17/2019	85	1	0	0	0	0	1	0	0	0	non-hispanic	1	0	0	0	0	0						NA	1	7	1	1/10/2019	LTCF	0	1	0	1	0	1	1	0	1	0	0	0	1	0	NA	NA
279	CA190099	2019	11/27/2019	0	11/20/2019	78	1	0	0	0	0	1	0	0	0	non-hispanic	1	0	0	0	0	0						NA	1	NA	1	11/12/2019	LTCF	1	0	0	0	0	0	1	0	0	1	1	0	1	0	0	NA
280	CA190100	2019	12/8/2019	0	11/29/2019	52	0	1	0	0	1	0	0	0	0	non-hispanic	0	0	1	0	0	0						NA	0	0	1	11/29/2019	private res	0	1	0	0	0	0	0	0	0	0	0	0	0	0	NA	NA
281	CA190101	2019	12/12/2019	0	11/28/2019	42	1	0	0	1	0	0	0	0	0	NA	0	0	1	0	0	1	9	ROTH MUCILAGINOSA				NA	1	5	1	11/28/2019	homeless	0	1	0	1	1	0	0	0	0	0	0	0	1	0	0	NA
282	CA190102	2019	12/12/2019	0	12/4/2019	56	1	0	0	1	0	0	0	0	0	hispanic	0	0	1	0	0	1	ENTFM1					NA	0	1	1	12/4/2019	LTCF	0	1	0	1	1	0	1	0	0	0	1	0	1	0	0	NA
283	CA190103	2019	12/16/2019	0	12/8/2019	54	1	0	0	0	0	0	0	0	1	hispanic	0	0	1	0	0	1	CNS					NA	0	2	1	11/9/2019	private res	1	0	0	0	1	1	0	0	1	0	1	0	1	0	0	NA
284	CA190104	2019	12/16/2019	0	12/6/2019	61	1	0	0	1	0	0	0	0	0	non-hispanic	0	0	1	0	0	0						NA	0	3	1	12/6/2019	private res	0	0	0	0	1	0	0	0	0	0	0	0	1	0	NA	NA
285	CA170067	2019	12/22/2019	1	12/14/2019	43	1	0	0	0	1	0	0	0	0	non-hispanic	0	0	1	0	0	0						NA	0	2	0		private res	0	0	0	0	0	1	0	0	0	0	1	0	0	0	0	NA
286	CA190105	2019	12/22/2019	0	12/14/2019	39	1	0	0	0	1	0	0	0	0	NA	0	0	1	0	0	1	EC					NA	0	2	1	12/10/2019	private res	0	0	0	0	1	0	0	0	0	0	1	0	1	0	0	NA
287	CA190106	2019	1/6/2020	0	12/30/2019	25	0	1	0	1	0	0	0	0	0	non-hispanic	1	0	0	0	0	1	EC					NA	0	4	1	11/7/2019	private res	0	0	0	0	1	0	0	0	0	0	1	0	1	0	0	NA
288	CA190107	2019	12/31/2019	0	12/17/2019	20	1	0	0	0	0	0	0	0	1	hispanic	0	0	1	0	0	9						NA	9	NA	1	11/12/2019	private res	0	0	0	0	0	0	0	0	0	0	1	0	1	0	0	NA
289	CA200001	2020	1/12/2020	0	1/1/2020	36	0	1	0	0	0	1	0	0	0	non-hispanic	0	0	1	0	0	0						NA	0	0	1	12/31/2019	private res	0	0	0	0	0	0	0	1	0	0	0	0	0	0	0	NA
290	CA200002	2020	1/15/2020	0	1/8/2020	51	0	1	0	0	0	0	0	0	1	NA	0	0	1	0	0	0						NA	1	5	1	12/8/2019	private res	1	9	0	1	1	0	0	0	0	0	1	0	1	0	NA	NA
291	CA200003	2020	1/26/2020	0	1/23/2020	67	1	0	0	1	0	0	0	0	0	NA	0	0	1	0	0	0						NA	0	2	1	1/21/2020	private res	0	0	0	1	0	1	0	0	0	0	0	0	0	0	0	NA
292	CA200004	2020	1/30/2020	0	1/15/2020	41	1	0	0	0	1	0	0	0	0	non-hispanic	0	0	1	0	0	0						NA	1	15	1	1/15/2020	private res	0	1	1	0	0	0	0	0	0	0	0	0	1	0	0	NA
293	CA200005	2020	2/9/2020	0	2/2/2020	56	0	1	0	0	0	0	0	0	1	hispanic	0	0	1	0	0	1	ENTFS1					NA	0	NA	1	1/21/2020	private res	1	1	0	0	0	0	1	0	0	0	1	0	1	0	0	NA
294	CA200006	2020	2/9/2020	0	2/2/2020	28	1	0	0	0	0	0	0	0	1	hispanic	0	0	1	0	0	0						NA	1	3	1	1/9/2020	private res	0	0	0	0	0	0	0	0	0	0	1	0	1	0	0	NA
295	CA200007	2020	2/16/2020	0	2/7/2020	51	0	1	0	1	0	0	0	0	0	non-hispanic	1	0	0	0	0	0						NA	1	4	1	1/4/2020	private res	1	0	0	0	0	0	0	0	0	0	1	1	1	0	1	NA
296	CA200008	2020	2/23/2020	0	2/12/2020	70	0	1	0	0	1	0	0	0	0	non-hispanic	0	0	1	0	0	0						NA	0	NA	1	2/12/2020	private res	0	1	0	0	0	0	0	0	0	0	1	0	0	0	NA	NA
297	CA200009	2020	3/1/2020	0	2/20/2020	72	1	0	0	0	0	0	0	0	1	non-hispanic	0	0	1	0	0	0						NA	0	NA	1	2/20/2020	LTACH	1	0	0	1	0	0	1	0	0	0	1	1	1	0	NA	NA
298	CA200010	2020	3/1/2020	0	2/23/2020	80	1	0	0	1	0	0	0	0	0	non-hispanic	0	0	1	0	0	1	CNS					NA	0	0	1	1/30/2020	LTCF	0	0	0	0	0	0	1	0	1	0	1	0	1	1	0	NA
299	CA200011	2020	2/28/2020	0	2/25/2020	56	1	0	0	1	0	0	0	0	0	NA	0	0	1	0	0	1	GBS2					NA	0	NA	1	2/21/2020	private res	0	0	0	0	0	0	1	0	0	0	1	0	1	0	0	NA
300	CA200012	2020	3/8/2020	0	3/1/2020	32	1	0	0	1	0	0	0	0	0	NA	0	0	1	0	0	0						NA	0	0	1	3/3/2020	private res	0	1	0	0	0	0	0	0	0	0	1	0	1	0	NA	NA
301	CA200013	2020	3/15/2020	0	3/8/2020	87	0	1	0	0	0	0	1	0	0	non-hispanic	0	0	1	0	0	0						NA	0	4	1	3/8/2020	private res	0	0	0	1	0	0	1	0	0	0	0	0	0	0	NA	NA
302	CA2000014	2020	3/15/2020	0	3/5/2020	52	0	1	0	1	0	0	0	0	0	non-hispanic	0	0	1	0	0	1	EC					NA	0	3	1	2/29/2020	homeless	0	0	1	0	0	0	0	0	0	0	1	0	1	0	0	NA
303	CA200015	2020	3/22/2020	0	3/15/2020	1	0	1	0	0	0	0	0	0	1	hispanic	0	0	1	0	0	0						NA	1	13	1	3/1/2020	private res	0	0	0	0	0	0	0	0	0	0	1	1	1	0	0	NA
304	CA200016	2020	3/26/2020	0	2/2/2020	61	1	0	0	0	1	0	0	0	0	non-hispanic	0	0	1	0	0	0						NA	0	3	1	2/2/2020	private res	1	1	0	0	0	0	0	0	0	0	1	0	0	0	0	NA
305	CA200017	2020	3/29/2020	0	3/25/2020	62	1	0	0	1	0	0	0	0	0	non-hispanic	0	0	1	0	0	0						NA	0	0	1	3/2/2020	private res	0	0	0	0	0	1	1	0	0	0	0	0	1	0	0	NA
306	CA200018	2020	4/5/2020	0	3/23/2020	74	1	0	0	0	0	1	0	0	0	non-hispanic	0	0	1	0	0	0						NA	0	1	1	3/23/2020	private res	0	0	0	0	0	1	1	0	0	0	0	0	1	0	NA	NA
307	CA200019	2020	4/5/2020	0	3/26/2020	58	0	1	0	0	0	0	0	0	1	non-hispanic	0	0	1	0	0	1	EC					NA	1	NA	1	3/20/2020	private res	0	1	0	0	0	0	1	0	0	0	1	0	1	0	0	NA
308	CA200020	2020	4/19/2020	0	4/6/2020	87	1	0	0	0	0	1	0	0	0	non-hispanic	0	0	1	0	0	0						NA	0	0	1	4/5/2020	LTCF	0	0	0	0	0	0	0	0	0	0	1	0	0	0	0	NA
309	CA200021	2020	4/18/2020	0	4/14/2020	55	1	0	0	0	0	0	0	0	1	hispanic	0	0	1	0	0	0						NA	0	2	1	4/14/2020	private res	0	0	0	0	0	1	1	0	0	0	0	0	0	0	NA	NA
310	CA200022	2020	4/26/2020	0	4/16/2020	83	1	0	0	1	0	0	0	0	0	non-hispanic	0	0	1	0	0	0						NA	0	5	1	4/16/2020	private res	0	0	0	0	0	0	0	0	0	0	0	0	1	1	NA	NA
311	CA200023	2020	4/28/2020	0	4/23/2020	72	1	0	0	0	0	0	0	0	1	hispanic	0	0	1	0	0	1	EA3					NA	0	NA	1	4/9/2020	private res	1	0	0	0	0	0	1	0	1	0	1	0	1	0	0	NA
312	CA200024	2020	5/3/2020	0	4/28/2020	84	0	1	0	1	0	0	0	0	0	non-hispanic	0	0	1	0	0	1	9	Pseudomonas mondocina				NA	0	0	1	4/26/2020	private res	1	0	0	1	0	0	1	0	1	0	1	0	0	0	0	NA
313	CA200025	2020	5/4/2020	0	4/25/2020	37	0	1	0	0	0	0	0	0	1	non-hispanic	0	0	1	0	0	0						NA	0	0	1	4/4/2020	LTCF	1	1	0	0	1	0	0	0	0	0	1	0	0	0	0	NA
314	CA200026	2020	5/17/2020	0	5/9/2020	82	1	0	0	0	0	0	0	0	1	NA	0	0	1	0	0	0						NA	0	NA	1	4/25/2020	private res	1	1	0	0	0	0	1	0	1	0	1	1	0	0	0	NA
315	CA200027	2020	5/17/2020	0	5/11/2020	78	1	0	0	0	0	1	0	0	0	non-hispanic	0	0	1	0	0	0						NA	1	4	1	4/27/2020	private res	0	0	0	0	0	1	0	0	0	1	1	0	1	0	0	NA
316	CA200029	2020	5/21/2020	0	4/18/2020	54	1	0	0	1	0	0	0	0	0	non-hispanic	0	0	1	0	0	0						NA	0	1	1	4/18/2020	private res	0	1	0	0	1	1	0	0	0	0	1	NA	0	0	0	NA
317	CA200030	2020	5/21/2020	0	5/12/2020	84	1	0	0	0	1	0	0	0	0	non-hispanic	0	0	1	0	0	0						NA	1	7	1	5/10/2020	LTCF	1	9	0	0	0	0	1	0	0	0	1	0	0	0	0	NA
318	CA200031	2020	5/24/2020	0	5/15/2020	60	1	0	0	0	1	0	0	0	0	non-hispanic	0	0	1	0	0	0						NA	0	3	1	5/12/2020	private res	0	0	0	1	0	0	0	0	0	0	1	0	0	0	0	NA
319	CA200032	2020	5/23/2020	0	5/15/2020	87	1	0	0	1	0	0	0	0	0	non-hispanic	0	0	1	0	0	1	ENTFS1					NA	0	NA	1	5/15/2020	private res	1	1	0	1	0	1	0	0	0	0	1	0	0	0	NA	NA
320	CA200033	2020	5/31/2020	0	5/23/2020	54	0	1	0	0	0	0	1	0	0	non-hispanic	0	0	1	0	0	0						NA	0	1	1	5/13/2020	private res	0	0	0	0	0	0	1	0	0	0	1	0	1	0	0	NA
321	CA200034	2020	6/9/2020	0	6/3/2020	67	1	0	0	0	0	0	1	0	0	non-hispanic	0	0	1	0	0	1	CNS					NA	0	NA	1	6/1/2020	private res	1	1	0	0	0	0	1	0	0	0	1	0	0	0	0	NA
322	CA200036	2020	6/11/2020	0	6/2/2020	41	1	0	0	0	1	0	0	0	0	non-hispanic	0	0	1	0	0	1	GBS2					NA	1	5	1	6/2/2020	private res	0	0	0	1	0	1	1	0	0	0	0	0	1	0	NA	NA
323	CA200037	2020	6/14/2020	0	6/5/2020	77	0	1	0	0	1	0	0	0	0	non-hispanic	0	0	1	0	0	0						NA	0	0	1	5/12/2020	private res	0	0	0	0	0	0	0	0	0	0	0	0	1	0	0	NA
324	CA200038	2020	6/14/2020	0	5/14/2020	57	1	0	0	1	0	0	0	0	0	hispanic	0	0	1	0	0	1	9	Streptococcus agalactiae				NA	0	2	1	5/14/2020	private res	0	0	0	1	0	0	1	0	0	0	0	0	0	0	NA	NA
325	CA200039	2020	6/21/2020	0	6/11/2020	77	1	0	0	1	0	0	0	0	0	non-hispanic	0	0	1	0	0	0						NA	0	0	1	5/14/2020	private res	1	0	1	0	0	0	0	0	0	0	1	0	1	0	0	NA
326	CA200040	2020	6/28/2020	0	6/17/2020	60	1	0	0	0	1	0	0	0	0	non-hispanic	0	0	1	0	0	0						NA	0	26	1	6/6/2020	private res	0	0	0	0	0	0	0	0	0	0	1	0	1	0	0	NA
327	CA200041	2020	6/14/2020	0	6/10/2020	75	1	0	0	1	0	0	0	0	0	NA	0	0	1	0	0	0						NA	0	NA	1	6/8/2020	private res	1	0	0	0	0	1	0	0	0	0	1	1	0	0	0	NA
328	CA200042	2020	6/18/2020	0	5/14/2020	54	0	1	0	0	1	0	0	0	0	non-hispanic	0	0	1	0	0	0						NA	0	5	1	5/14/2020	private res	1	0	0	0	1	0	1	0	0	0	1	0	0	0	0	NA
329	CA200043	2020	6/18/2020	0	5/27/2020	64	1	0	0	0	0	0	0	0	1	hispanic	1	0	0	0	0	0						NA	1	NA	1	5/6/2020	private res	0	9	0	0	0	0	0	0	0	0	1	1	1	0	1	NA
330	CA200044	2020	6/28/2020	0	6/19/2020	53	1	0	0	0	0	0	0	0	1	hispanic	0	0	1	0	0	0						NA	0	3	1	6/4/2020	private res	0	1	0	0	1	0	0	0	0	0	1	0	1	0	0	NA
331	CA200045	2020	7/5/2020	0	6/29/2020	95	0	1	0	0	0	1	0	0	0	non-hispanic	0	0	1	0	0	0						NA	0	0	1	6/29/2020	private res	1	1	0	0	0	0	1	0	0	0	1	0	0	1	0	NA
332	CA200046	2020	7/5/2020	0	6/28/2020	82	1	0	0	1	0	0	0	0	0	non-hispanic	0	0	1	0	0	1	CF1					NA	0	2	1	6/26/2020	LTCF	0	1	0	1	0	1	1	0	1	0	1	0	1	0	0	NA
333	CA200047	2020	6/25/2020	0	6/9/2020	55	1	0	0	1	0	0	0	0	0	non-hispanic	0	0	1	0	0	0						NA	0	3	1	5/2/2020	private res	0	0	1	0	0	0	0	0	0	0	1	0	0	0	0	NA
334	CA200048	2020	7/1/2020	0	6/18/2020	43	1	0	0	0	0	0	0	0	1	hispanic	0	0	1	0	0	0						NA	1	11	1	5/3/2020	private res	0	0	1	0	0	0	0	0	0	0	1	0	1	0	0	NA
335	CA200049	2020	7/1/2020	0	6/15/2020	49	0	1	0	1	0	0	0	0	0	non-hispanic	1	0	0	0	0	0						NA	0	1	1	5/8/2020	private res	0	9	0	0	1	0	0	0	0	1	1	1	1	0	0	NA
336	CA200050	2020	7/12/2020	0	7/6/2020	87	0	1	0	1	0	0	0	0	0	non-hispanic	0	0	1	0	0	0						NA	0	2	1	6/17/2020	private res	0	1	0	1	0	0	0	0	0	1	1	0	1	0	0	NA
337	CA200051	2020	7/12/2020	0	7/8/2020	76	0	1	0	1	0	0	0	0	0	NA	0	0	1	0	0	0						NA	1	4	1	7/8/2020	private res	0	0	0	0	1	0	0	0	0	0	0	0	0	0	NA	NA
338	CA200052	2020	7/12/2020	0	7/3/2020	77	1	0	0	1	0	0	0	0	0	NA	0	0	1	0	0	0						NA	0	2	1	6/22/2020	private res	1	0	0	1	0	0	1	0	0	0	1	0	1	0	0	NA
339	CA200053	2020	7/15/2020	0	7/10/2020	90	0	1	0	0	0	1	0	0	0	non-hispanic	0	0	1	0	0	0						NA	1	9	1	7/10/2020	LTCF	0	1	0	0	0	0	1	0	0	0	0	0	0	0	NA	NA
340	CA200054	2020	7/21/2020	0	7/11/2020	80	0	1	0	1	0	0	0	0	0	non-hispanic	0	0	1	0	0	0						NA	0	2	1	7/13/2020	private res	0	1	1	0	0	0	0	0	0	0	1	0	1	0	0	NA
341	CA200055	2020	8/3/2020	0	7/25/2020	61	1	0	0	1	0	0	0	0	0	non-hispanic	0	0	1	0	0	0						NA	0	1	1	7/25/2020	private res	0	1	0	0	1	1	0	0	0	0	0	0	0	0	0	NA
342	CA200056	2020	8/9/2020	0	8/4/2020	69	1	0	0	1	0	0	0	0	0	NA	0	0	1	0	0	1	9	Streptococcus salivarius	EC			NA	0	0	1	8/3/2020	private res	0	1	0	0	0	0	1	0	1	0	1	0	1	0	0	NA
343	CA200057	2020	8/9/2020	0	7/30/2020	76	1	0	0	0	1	0	0	0	0	NA	0	0	1	0	0	0						NA	0	3	1	7/30/2020	LTCF	0	1	0	1	0	0	1	0	0	0	1	0	0	0	NA	NA
344	CA200058	2020	8/13/2020	0	8/2/2020	68	1	0	0	0	0	0	0	0	1	non-hispanic	0	0	1	0	0	1	9	Streptococcus viridans				NA	0	NA	1	8/1/2020	private res	1	0	0	0	0	0	1	0	0	0	0	0	0	0	NA	NA
345	CA200059	2020	8/16/2020	0	8/9/2020	51	0	1	0	0	0	0	1	0	0	non-hispanic	0	0	1	0	0	1	ENTFS1					NA	0	0	1	7/31/2020	private res	1	1	0	0	0	0	0	0	0	0	1	1	1	0	0	NA
346	CA200060	2020	8/23/2020	0	8/17/2020	57	0	1	0	1	0	0	0	0	0	non-hispanic	0	0	1	0	0	0						NA	0	0	1	8/4/2020	private res	0	0	1	0	0	0	0	0	0	0	1	0	1	0	0	NA
347	CA200061	2020	8/23/2020	0	8/18/2020	39	1	0	0	1	0	0	0	0	0	non-hispanic	0	0	1	0	0	0						NA	0	1	1	8/10/2020	private res	1	0	0	0	0	0	1	0	0	0	1	0	1	1	0	NA
348	CA200062	2020	8/23/2020	0	8/14/2020	51	1	0	0	0	0	0	0	0	1	NA	0	0	1	0	0	1	9	Streptococcus viridans				NA	0	0	1	8/10/2020	private res	1	0	0	0	0	0	0	0	1	0	1	0	0	0	0	NA
349	CA200064	2020	9/3/2020	0	8/19/2020	69	1	0	0	0	1	0	0	0	0	NA	0	0	1	0	0	0						NA	0	NA	1	8/11/2020	LTCF	1	0	0	0	1	0	1	0	0	0	1	0	0	0	0	NA
350	CA200065	2020	8/30/2020	0	8/23/2020	64	0	1	0	0	1	0	0	0	0	non-hispanic	0	0	1	0	0	0						NA	1	NA	1	8/3/2020	private res	1	1	0	1	0	0	0	0	0	0	1	0	1	0	0	NA
351	CA200066	2020	8/30/2020	0	8/22/2020	66	1	0	0	0	0	1	0	0	0	non-hispanic	0	0	1	0	0	0						NA	0	5	1	7/14/2020	private res	0	0	1	0	0	0	0	0	0	0	1	0	1	0	0	NA
352	CA200067	2020	9/13/2020	0	9/6/2020	33	0	1	0	0	1	0	0	0	0	non-hispanic	1	0	0	0	0	0						NA	0	1	1	4/19/2020	LTCF	0	1	0	0	0	1	0	0	0	0	1	0	1	0	0	NA
353	CA200068	2020	9/13/2020	0	9/3/2020	46	1	0	0	1	0	0	0	0	0	non-hispanic	0	0	1	0	0	0						NA	0	0	1	9/3/2020	private res	0	0	1	0	0	0	0	0	0	0	0	0	0	0	0	NA
354	CA200069	2020	9/13/2020	0	9/8/2020	74	1	0	0	1	0	0	0	0	0	non-hispanic	0	0	1	0	0	0						NA	0	3	1	8/29/2020	private res	0	1	0	1	0	1	1	0	0	0	1	0	1	0	0	NA
355	CA200070	2020	9/13/2020	0	9/5/2020	59	1	0	0	1	0	0	0	0	0	NA	0	0	1	0	0	0						NA	1	2	1	9/5/2020	private res	0	1	0	0	0	0	0	0	0	1	0	0	1	0	NA	NA
356	CA200071	2020	9/13/2020	0	9/5/2020	66	1	0	0	1	0	0	0	0	0	NA	0	0	1	0	0	0						NA	0	1	1	8/21/2020	private res	0	1	0	0	0	1	0	0	0	0	1	0	0	0	0	NA
357	CA200072	2020	9/10/2020	0	8/30/2020	77	1	0	0	0	1	0	0	0	0	non-hispanic	0	0	1	0	0	1	STAHO		STACO		CNS	NA	1	NA	1	8/28/2020	LTCF	0	1	0	0	0	0	1	0	0	0	1	0	1	0	0	NA
358	CA200073	2020	9/17/2020	0	8/26/2020	67	1	0	0	0	1	0	0	0	0	NA	0	0	1	0	0	1	SA					NA	0	0	1	8/9/2020	LTCF	1	0	0	0	1	1	0	0	0	1	1	0	1	0	0	NA
359	CA200075	2020	9/23/2020	0	9/16/2020	58	0	1	0	0	1	0	0	0	0	non-hispanic	0	1	0	0	0	0						NA	1	NA	1	9/9/2020	private res	1	9	0	0	0	0	1	0	0	0	1	1	1	0	0	NA
360	CA200075	2020	9/23/2020	0	9/16/2020	56	1	0	0	0	0	1	0	0	0	non-hispanic	0	1	0	0	0	1	CNS					NA	0	2	1	9/16/2020	homeless	0	9	1	0	0	0	0	0	0	0	0	0	0	0	0	NA
361	CA2000077	2020	9/16/2020	0	9/8/2020	1	0	1	0	0	0	0	0	0	1	hispanic	1	0	0	0	0	1	CNS					NA	1	3	1	6/2/2020	private res	0	1	0	0	0	0	0	0	0	0	1	1	1	0	1	NA
362	CA200078	2020	9/27/2020	0	9/22/2020	71	0	1	0	0	0	1	0	0	0	NA	0	0	1	0	0	1	EC					NA	0	3	1	9/14/2020	private res	1	0	0	1	0	0	1	0	0	0	1	0	1	0	0	NA
363	CA200080	2020	10/4/2020	0	8/24/2020	71	0	1	0	0	1	0	0	0	0	non-hispanic	0	0	1	0	0	0						NA	0	0	1	7/3/2020	private res	0	0	0	0	0	0	0	0	0	0	1	1	1	0	0	NA
364	CA200084	2020	10/13/2020	0	10/6/2020	59	0	1	0	0	1	0	0	0	0	non-hispanic	0	0	1	0	0	0						NA	0	2	1	9/5/2020	private res	1	0	0	0	0	0	0	0	1	0	1	0	1	0	0	NA
365	CA200085	2020	10/13/2020	0	10/1/2020	39	1	0	0	0	0	0	0	0	1	NA	0	0	1	0	0	0						NA	0	1	1	9/27/2020	private res	0	0	0	0	1	0	0	0	0	0	1	0	0	0	0	NA
366	CA200086	2020	10/15/2020	0	9/30/2020	62	0	1	0	1	0	0	0	0	0	non-hispanic	0	0	1	0	0	0						NA	0	NA	1	9/30/2020	private res	0	1	0	1	0	0	0	0	0	1	0	0	1	0	0	NA
367	CA200087	2020	10/18/2020	0	10/9/2020	72	1	0	0	0	0	0	0	0	1	hispanic	0	0	1	0	0	0						NA	0	0	1	9/10/2020	private res	0	1	0	0	0	0	1	0	0	1	1	0	1	0	0	NA
368	CA200088	2020	10/18/2020	0	10/7/2020	33	1	0	0	0	0	1	0	0	0	non-hispanic	0	0	1	0	0	0						NA	0	NA	1	9/19/2020	private res	1	1	0	0	1	0	0	0	0	0	1	0	1	0	0	NA
369	CA200089	2020	10/21/2020	0	10/17/2020	93	1	0	0	0	0	1	0	0	0	non-hispanic	0	0	1	0	0	1	SE					NA	1	NA	1	10/17/2020	LTCF	0	1	0	0	0	0	1	0	0	0	0	0	1	0	NA	NA
370	CA200090	2020	10/21/2020	0	4/19/2020	NA	0	1	0	0	0	0	0	0	1	hispanic	0	0	1	0	0	0						NA	0	5	1	3/29/2020	private res	1	0	0	0	0	0	1	0	0	0	1	0	1	0	0	NA
371	CA200091	2020	10/21/2020	0	8/8/2020	NA	1	0	0	0	0	0	0	0	1	NA	0	0	1	0	0	0						NA	0	1	1	8/8/2020	private res	0	0	0	0	0	0	1	0	0	0	0	0	0	0	NA	NA
372	CA200092	2020	11/1/2020	0	10/27/2020	78	0	1	0	0	1	0	0	0	0	NA	0	0	1	0	0	0						NA	0	NA	1	10/27/2020	private res	1	1	0	1	0	0	1	0	0	0	1	0	0	0	NA	NA
373	CA200093	2020	11/1/2020	0	10/20/2020	57	1	0	0	0	1	0	0	0	0	non-hispanic	0	0	1	0	0	0						NA	0	3	1	10/17/2020	private res	0	1	1	0	0	0	0	0	0	1	1	0	1	0	0	NA
374	CA200094	2020	11/5/2020	0	10/28/2020	67	1	0	0	1	0	0	0	0	0	NA	0	0	1	0	0	1	MRSA					NA	0	NA	1	10/5/2020	private res	1	1	0	1	0	1	1	0	1	0	1	0	0	0	0	NA
375	CA200095	2020	11/12/2020	0	11/3/2020	71	1	0	0	0	1	0	0	0	0	non-hispanic	0	0	1	0	0	1	STAHO					NA	1	2	1	11/2/2020	LTCF	0	0	0	0	0	1	1	0	0	0	1	0	1	0	0	NA
376	CA200096	2020	11/12/2020	0	10/31/2020	59	1	0	0	0	1	0	0	0	0	non-hispanic	0	0	1	0	0	0						NA	1	NA	1	10/29/2020	LTCF	1	1	0	0	1	1	0	0	0	0	1	0	0	0	0	NA
377	CA200097	2020	11/15/2020	0	11/5/2020	67	1	0	0	1	0	0	0	0	0	NA	0	0	1	0	0	1	ENTFM1					NA	0	3	1	8/28/2020	private res	1	1	0	0	0	1	0	0	0	0	1	1	1	0	0	NA
378	CA200098	2020	11/22/2020	0	11/17/2020	71	0	1	0	1	0	0	0	0	0	non-hispanic	0	0	1	0	0	0						NA	0	NA	1	11/11/2020	private res	1	1	1	0	0	0	0	0	0	1	1	0	1	0	0	NA
379	CA200099	2020	11/19/2020	0	11/1/2020	50	1	0	0	0	1	0	0	0	0	hispanic	0	0	1	0	0	0						NA	0	2	1	10/24/2020	private res	0	0	0	1	1	0	1	0	0	0	1	0	0	1	0	NA
380	CA200100	2020	11/30/2020	0	11/20/2020	41	0	1	0	0	0	0	0	0	1	NA	0	0	1	0	0	0						NA	0	0	1	11/19/2020	private res	0	1	0	0	0	0	1	0	0	0	0	0	1	0	0	NA
381	CA200101	2020	12/2/2020	0	11/13/2020	64	0	1	0	1	0	0	0	0	0	NA	0	0	1	0	0	0						NA	0	4	1	11/8/2020	private res	0	0	0	1	0	0	0	0	0	0	1	0	1	0	0	NA
382	CA200103	2020	12/13/2020	0	12/4/2020	83	1	0	0	0	0	0	0	0	1	hispanic	0	0	1	0	0	0						NA	0	NA	1	11/22/2020	private res	1	1	0	1	0	0	1	0	0	0	1	1	1	0	0	NA
383	CA200104	2020	12/13/2020	0	12/6/2020	81	0	1	0	1	0	0	0	0	0	non-hispanic	0	0	1	0	0	0						NA	1	2	1	11/25/2020	private res	0	1	0	0	0	0	0	0	0	0	1	0	0	0	0	NA
384	CA200105	2020	12/13/2020	0	12/5/2020	62	0	1	0	0	1	0	0	0	0	non-hispanic	0	0	1	0	0	0						NA	0	0	1	11/18/2020	private res	1	1	0	0	0	1	1	0	0	0	0	0	1	0	0	NA
385	CA200106	2020	12/27/2020	0	12/20/2020	82	0	1	0	0	1	0	0	0	0	NA	0	0	1	0	0	0						NA	0	0	1	12/20/2020	private res	0	1	0	0	0	0	0	0	0	0	1	0	0	0	0	NA
386	CA200107	2020	12/20/2020	0	12/7/2020	68	0	1	0	1	0	0	0	0	0	non-hispanic	0	0	1	0	0	0						NA	0	0	1	12/7/2020	private res	0	1	0	0	0	1	1	0	1	0	1	0	0	0	NA	NA
387	CA200108	2020	12/20/2020	0	12/11/2020	64	1	0	0	0	1	0	0	0	0	non-hispanic	0	0	1	0	0	0						NA	0	NA	1	12/11/2020	LTCF	1	1	0	0	0	0	0	0	0	0	1	0	0	0	0	NA
388	CA200109	2020	12/20/2020	0	12/10/2020	75	0	1	0	1	0	0	0	0	0	non-hispanic	0	0	1	0	0	0						NA	0	2	1	11/24/2020	LTCF	0	0	0	0	0	1	0	0	0	0	1	0	0	0	0	NA
389	CA200112	2020	1/11/2021	0	12/29/2020	62	1	0	0	0	1	0	0	0	0	non-hispanic	0	0	1	0	0	0						NA	1	15	1	12/17/2020	private res	1	0	0	0	1	0	0	0	0	0	1	0	0	1	0	NA
390	CA200113	2020	1/3/2021	0	12/28/2020	48	0	1	0	0	0	1	0	0	0	NA	0	0	1	0	0	0						NA	0	NA	1	12/28/2020	LTCF	1	1	0	0	1	0	0	0	0	0	0	0	0	0	NA	NA
391	CA200114	2020	1/10/2021	0	12/21/2020	31	1	0	0	0	0	0	0	0	1	hispanic	0	0	1	0	0	0						NA	0	4	1	12/13/2020	private res	0	0	0	0	0	1	1	0	1	0	1	0	1	0	0	NA
392	CA200115	2020	12/17/2020	0	12/7/2020	NA	0	1	0	0	0	0	0	0	1	hispanic	0	0	1	0	0	0						NA	1	9	1	11/21/2020	private res	0	0	0	0	0	0	1	0	0	1	1	0	1	1	0	NA
[truncated: 33 more columns]
